# Supplementary material for: Crossing chasms: A PLS approach to EU public sector performance assessment
Source: PLoS One. 2025 Jun 25;20(6):e0325994. doi: 10.1371/journal.pone.0325994 (PMC12193962; doi:10.1371/journal.pone.0325994)
Supplement: S1 File — (ZIP) [file pone.0325994.s001.zip]

Archive with 4 entries (4 files):
- scores.csv
- Script PLOS ONE.R
- data.xlsx
- desc_stat.xlsx
