# Supplementary material for: Crossing chasms: A PLS approach to EU public sector performance assessment
Source: PLoS One. 2025 Jun 25;20(6):e0325994. doi: 10.1371/journal.pone.0325994 (PMC12193962; doi:10.1371/journal.pone.0325994)
Supplement: S1 File — (ZIP) [file pone.0325994.s001.zip › scores.csv]

Country	Year	performance_overall	Score
LU	2007	-153.4730084	100
LU	2008	-153.7797836	100
LU	2009	-157.9522197	100
LU	2010	-157.4037429	100
LU	2011	-156.5347288	100
LU	2012	-157.9275492	100
LU	2013	-161.9342766	100
LU	2014	-161.9839957	100
LU	2015	-159.7674784	100
LU	2016	-158.0337485	100
LU	2017	-161.3799076	100
LU	2018	-163.5397256	100
LU	2019	-166.6799065	100
LU	2020	-173.7697327	100
LU	2021	-173.4401585	100
DK	2007	-99.45581834	44.42330423
DK	2008	-98.82102277	43.0444241
DK	2009	-101.781909	46.61816721
DK	2010	-104.7543643	49.7589916
DK	2011	-105.0115627	51.87524004
DK	2012	-104.6857621	49.80952726
DK	2013	-105.7399728	47.7657409
DK	2014	-106.9186587	47.39917696
DK	2015	-110.4191669	49.89278981
DK	2016	-113.4424785	52.52622185
DK	2017	-114.7193949	51.13285991
DK	2018	-116.3752714	50.64581676
DK	2019	-118.3452628	51.00369058
DK	2020	-117.3858144	46.48998561
DK	2021	-116.7620162	46.41226481
SE	2007	-104.0639323	49.16445691
SE	2008	-105.5600322	50.02828171
SE	2009	-107.3493447	51.90921716
SE	2010	-109.1802615	53.98243251
SE	2011	-111.1231329	57.5836984
SE	2012	-114.443415	59.00796408
SE	2013	-115.7373313	57.05857981
NL	2007	-112.5089524	57.85328936
NL	2008	-113.7728658	58.53951196
NL	2009	-115.8184696	59.95790703
SE	2014	-116.9324908	56.96482822
NL	2010	-115.5528879	60.06355221
NL	2011	-115.4705024	61.64432065
SE	2015	-118.8926066	58.49653752
NL	2012	-114.323948	58.8953438
IE	2007	-96.77831976	41.66850481
NL	2013	-112.8681234	54.39156665
NL	2014	-114.3991516	54.54487153
SE	2016	-122.0921313	61.73501309
NL	2015	-115.6173732	55.17093627
NL	2016	-117.5577557	56.9075224
NL	2017	-117.7344431	54.29049307
SE	2017	-121.8040382	58.55254385
IE	2008	-99.23003886	43.46830096
NL	2018	-120.1311794	54.57610235
IE	2009	-100.0976645	45.01753403
NL	2019	-122.3687125	55.08221838
SE	2018	-122.3061194	56.85201938
IE	2010	-98.79549073	44.07269812
NL	2020	-124.2907502	53.04297497
IE	2011	-91.24560241	39.01726593
NL	2021	-124.3594393	53.59543421
SE	2019	-123.0258415	55.74834295
IE	2012	-91.98326008	37.83501222
IE	2013	-89.49723991	32.66764271
SE	2020	-121.1196752	50.03353054
IE	2014	-89.56411246	30.82135384
SE	2021	-121.0140133	50.43241942
AT	2007	-130.560406	76.42589831
IE	2015	-92.84933033	32.05275699
FI	2007	-109.176694	54.42482691
AT	2008	-131.539574	76.95173751
AT	2009	-131.8228627	75.16778969
FI	2008	-109.2094329	53.81027603
AT	2010	-129.9349068	73.78768636
AT	2011	-128.5859938	73.89472995
IE	2016	-95.73141998	33.67026948
FI	2009	-113.0334462	57.31114131
AT	2012	-129.9995304	73.67255041
FI	2010	-112.7407735	57.38007395
FI	2011	-111.9499161	58.35594797
AT	2013	-127.3760072	67.8770716
IE	2017	-99.13273773	34.8090924
FI	2012	-111.7478618	56.46689442
AT	2014	-127.3464412	66.91269001
FI	2013	-111.9970363	53.58186556
FI	2014	-111.2840054	51.56914743
IE	2018	-100.9812166	34.53705407
FI	2015	-114.5262665	54.06305009
AT	2015	-125.9612888	65.67392482
FI	2016	-114.3265686	53.46746212
BE	2007	-118.8675063	64.3954182
FI	2017	-115.0673605	51.49728116
FI	2018	-117.0662932	51.36892099
FI	2019	-119.3844429	52.0570963
FI	2020	-119.6257414	48.6157429
IE	2019	-105.0971232	37.57419378
FI	2021	-119.0599781	48.58492902
BE	2008	-120.0471641	65.04177418
AT	2016	-127.5846506	67.58258474
AT	2017	-128.3506937	65.40879793
BE	2009	-121.0390016	64.91927477
IE	2020	-112.1525272	41.52344052
AT	2018	-129.2537956	64.122259
IE	2021	-110.8554368	40.8277449
BE	2010	-118.3244482	62.70833152
AT	2019	-131.0646905	63.89723791
AT	2020	-126.5541867	55.19104348
AT	2021	-126.153517	55.2916888
BE	2011	-116.5250052	62.62926972
BE	2012	-116.9717421	61.39139143
BE	2013	-117.2772812	58.49000858
BE	2014	-117.5069283	57.51355606
BE	2015	-117.733341	57.3194443
BE	2016	-118.7538256	58.18090971
DE	2011	-121.7781485	67.53592197
DE	2010	-119.9434325	64.25325768
BE	2017	-120.2978886	56.97516674
DE	2012	-122.5210009	66.62261932
DE	2009	-118.9225618	62.90790194
DE	2013	-122.752499	63.57938467
BE	2018	-121.0604557	55.54852261
DE	2008	-118.7054175	63.65127794
DE	2007	-117.5522873	63.04222809
DE	2014	-124.2641082	63.9683104
BE	2019	-123.6028246	56.33322455
BE	2020	-124.0547193	52.81897465
DE	2015	-126.2211303	65.93776232
BE	2021	-123.5207604	52.80248473
FR	2007	-114.1798775	59.57245505
DE	2016	-129.410401	69.52635683
DE	2017	-130.8128575	67.98740018
FR	2008	-113.4809669	58.2370075
DE	2018	-133.1934465	68.24481818
DE	2019	-133.2333668	66.09560182
FR	2009	-115.1968721	59.36716767
DE	2020	-135.9264078	64.08555985
DE	2021	-135.2587343	63.90043913
FR	2010	-116.0775571	60.56422119
FR	2011	-115.6615596	61.82277596
FR	2012	-115.0043563	59.53675751
FR	2013	-114.0054876	55.44878018
FR	2014	-114.8958596	55.01934879
FR	2015	-115.7973305	55.35366104
FR	2016	-117.3375466	56.67307841
FR	2017	-118.5685397	55.16403499
FR	2018	-119.0815119	53.47770139
FR	2019	-121.1936112	53.89103084
FR	2020	-119.2918851	48.2989034
FR	2021	-118.8304972	48.36796069
IT	2007	-112.2346928	57.57111175
IT	2021	-101.6653245	32.1387286
IT	2008	-109.0759632	53.67195697
IT	2020	-102.417391	32.28450689
IT	2009	-107.3217092	51.88295354
IT	2019	-104.2266013	36.69175503
IT	2010	-105.6141552	50.57945261
IT	2018	-103.5873724	37.26420725
IT	2017	-102.819127	38.66981514
IT	2011	-105.3591947	52.19994266
IT	2016	-102.5285832	40.9068209
IT	2012	-98.77699667	44.23939625
IT	2015	-101.3653057	40.69969459
IT	2014	-101.4118716	42.13885254
IT	2013	-99.39430618	41.86725706
CY	2007	-97.99152573	42.9167367
CY	2008	-97.59603318	41.774927
CY	2009	-98.77726583	43.7626843
ES	2007	-97.32841587	42.2344825
CY	2010	-89.39493396	35.10215632
ES	2008	-97.49132422	41.66641365
ES	2009	-98.73908539	43.72639926
ES	2015	-90.60440332	29.77330657
ES	2016	-92.84182898	30.59388699
ES	2014	-86.96267663	28.33634833
ES	2017	-93.46302091	28.87124838
ES	2010	-96.18533513	41.58194034
ES	2013	-86.79113151	30.15223532
ES	2011	-93.92845412	41.52315997
CY	2015	-68.09597554	6.91873488
ES	2018	-94.37487624	27.62399767
ES	2012	-87.40180115	33.51611907
CY	2011	-77.94082773	26.5900582
CY	2016	-68.28863214	4.453500768
CY	2014	-66.9521572	9.221423246
ES	2019	-97.27865598	29.64869745
ES	2021	-95.05639089	25.8901507
ES	2020	-95.91120403	26.10994211
CY	2017	-67.23948694	1.407574408
CY	2013	-65.26463529	10.14272361
CY	2012	-68.45934011	15.65926027
CY	2018	-67.97649036	0
CY	2019	-68.03034633	0
CY	2020	-68.39895498	0
CY	2021	-67.67315405	1.42109E-14
GR	2021	-70.70016795	2.861964291
GR	2020	-71.56417081	3.003883905
GR	2019	-72.99804303	5.035700808
GR	2018	-68.66087195	0.716155739
GR	2017	-67.98135311	2.184524257
GR	2016	-69.21989316	5.44496118
GR	2015	-68.9592287	7.795263505
GR	2014	-67.19200283	9.45053431
GR	2013	-65.76530955	10.60811507
GR	2012	-68.98281492	16.15273448
GR	2007	-98.18233176	43.11305141
GR	2008	-98.28788129	42.491912
GR	2009	-98.76304005	43.74916474
GR	2011	-77.95600136	26.60423099
GR	2010	-88.97469908	34.70114448
SI	2007	-79.17345645	23.55537952
SI	2008	-80.67434932	24.2384281
SI	2009	-80.30473941	26.20719449
SI	2010	-79.46778554	25.62911105
SI	2011	-79.75329237	28.28297485
SI	2012	-76.06323998	22.82737671
SI	2013	-74.43888592	18.67045954
SI	2014	-75.42980384	17.31964283
SI	2015	-77.29459165	16.25881112
SI	2016	-80.760498	17.73158397
SI	2017	-82.95963344	17.87114407
SI	2018	-86.31819876	19.19326858
PT	2018	-84.53535598	17.32765282
PT	2019	-87.88622728	20.12769333
PT	2021	-85.0023624	16.38432368
PT	2020	-85.38554508	16.1207789
PT	2017	-82.59216948	17.48630233
SI	2019	-89.52953472	21.79349644
PT	2016	-81.99307668	19.04384009
PT	2015	-79.89717535	18.90141842
SI	2020	-93.36819755	23.69655337
PT	2014	-78.04885724	19.82147742
SI	2021	-92.49762659	23.47090445
PT	2013	-78.56166695	22.50270584
PT	2012	-79.00857271	25.6039109
PT	2007	-84.61236583	29.15131317
PT	2008	-85.20989375	28.93876234
PT	2011	-82.02191887	30.40196548
PT	2009	-87.99677938	33.51737644
PT	2010	-86.54766241	32.38512912
MT	2007	-110.8244245	56.12012828
MT	2008	-107.133915	51.65934843
MT	2009	-105.1999988	49.8665718
MT	2010	-103.9175029	48.96041119
MT	2011	-97.77004117	45.11136055
MT	2012	-96.95499999	42.52181915
MT	2013	-97.56931962	40.17087835
MT	2014	-98.90493268	39.74411466
MT	2015	-99.79873293	39.10903039
CZ	2007	-77.49907513	21.8326579
CZ	2008	-76.95770978	20.38675201
CZ	2009	-79.3038332	25.25597654
CZ	2011	-78.34926652	26.97155686
CZ	2012	-77.19474644	23.89403595
CZ	2013	-77.51271131	21.5276707
CZ	2010	-79.41079718	25.57472954
CZ	2014	-79.41959854	21.13086958
CZ	2015	-81.8275487	20.86147785
MT	2016	-101.087561	39.3726469
CZ	2016	-84.11326059	21.3010788
CZ	2017	-87.32083621	22.43859296
CZ	2018	-90.76695671	23.84857136
CZ	2019	-93.42139316	25.73863155
CZ	2021	-93.42833663	24.350867
CZ	2020	-93.76724861	24.07526469
MT	2017	-101.5899885	37.38254932
MT	2018	-101.6246479	35.21035831
MT	2019	-101.467333	33.89471442
MT	2020	-101.5350367	31.44712649
MT	2021	-100.9321362	31.44551777
SK	2011	-69.92182914	19.09998312
SK	2007	-65.83499583	9.83183028
SK	2008	-69.52198501	12.68086527
SK	2012	-69.60499115	16.73925346
SK	2013	-69.5765706	14.15079437
SK	2009	-71.02210843	17.38538366
SK	2014	-71.27852342	13.35415786
SK	2015	-75.23268496	14.16519557
SK	2010	-72.4533985	18.93558706
SK	2016	-77.32526059	14.07428292
SK	2017	-79.40731793	14.15083562
SK	2021	-86.13515712	17.45535215
SK	2018	-84.33839952	17.12155216
SK	2019	-86.67860119	18.90353573
SK	2020	-86.46297806	17.14329483
HR	2021	-83.25916527	14.73617534
HR	2020	-83.98013478	14.78700275
HR	2019	-83.4930473	15.67437395
EE	2015	-70.69565372	9.558391987
EE	2017	-75.63725587	10.20248315
EE	2016	-73.98672241	10.51993201
EE	2014	-66.36237083	8.658033464
HR	2018	-83.55991665	16.30692625
EE	2018	-80.39319009	12.9931764
EE	2013	-62.80252834	7.854122746
EE	2019	-79.96358193	12.0965928
EE	2012	-59.30567795	7.030199237
EE	2020	-86.13699492	16.83392714
EE	2011	-58.93041656	8.833550913
EE	2021	-84.69927796	16.09776509
HR	2017	-78.62999303	13.33675017
EE	2010	-57.2634481	4.440479129
EE	2009	-60.65658581	7.534439471
EE	2008	-63.83725521	6.78959235
EE	2007	-60.37985111	4.219192563
HR	2016	-76.71867807	13.42848915
HR	2015	-74.35687551	13.27591756
HR	2014	-70.43663297	12.54994721
HR	2013	-68.54947457	13.19607839
HR	2012	-68.99564165	16.1648261
HR	2011	-69.97650781	19.15105526
HR	2010	-72.40130271	18.88587432
HR	2009	-71.12738131	17.48543045
HR	2008	-69.6770574	12.8415719
HR	2007	-66.30165842	10.31196567
HU	2021	-78.01540307	9.778332175
HU	2020	-78.62859242	9.708229989
HU	2019	-79.88914934	12.02114128
HU	2018	-76.65207743	9.07837313
HU	2017	-71.43149783	5.797830145
HU	2016	-67.86722502	4.004852675
HU	2015	-65.56088938	4.344663114
HU	2014	-62.98910359	5.435740766
HU	2013	-60.64452518	5.848195308
HU	2012	-58.65937883	6.420939845
LT	2019	-94.81931995	27.15569493
LT	2020	-100.8632516	30.80958248
LT	2018	-89.24718019	22.25823538
HU	2011	-60.96521845	10.73413971
LT	2021	-99.84774505	30.42025363
HU	2010	-58.54713178	5.665442544
HU	2009	-59.24335706	6.191368017
HU	2008	-61.30393019	4.164224108
HU	2007	-62.37274992	6.26962744
LT	2017	-85.13290708	20.14719423
LT	2016	-83.84531435	21.01581174
LT	2015	-78.48234659	17.46483184
LT	2014	-75.0797577	16.98526343
LV	2021	-73.46072346	5.471998989
LT	2013	-73.46289625	17.76324843
LV	2020	-74.09803938	5.408600489
PL	2008	-61.93959332	4.822982772
PL	2007	-59.842408	3.666233178
PL	2021	-93.0577737	24.00050922
LT	2012	-69.96638144	17.07993229
LV	2019	-71.61932592	3.638110074
PL	2020	-93.82657008	24.13156252
PL	2019	-90.15014988	22.42260736
PL	2017	-84.53438619	19.52036863
PL	2018	-85.92655338	18.78344007
PL	2016	-80.25618248	17.19466804
PL	2015	-76.01490103	14.95944088
PL	2014	-71.14994888	13.23133782
PL	2009	-65.12961827	11.78541598
PL	2013	-69.7801886	14.34006329
PL	2011	-67.61093846	16.94151602
PL	2010	-67.13522262	13.8606835
PL	2012	-67.62008239	14.86810086
LV	2018	-69.44079904	1.532292911
LT	2011	-68.34035947	17.62282529
LV	2017	-65.89547247	0
LV	2016	-64.10553859	-1.42109E-14
LV	2015	-61.28202836	0
LT	2010	-67.12816692	13.85395055
LV	2014	-57.29868127	0
LV	2013	-54.35295965	0
LT	2009	-65.71953555	12.34604784
LV	2012	-51.84807992	1.42109E-14
LT	2008	-71.82252359	15.06498925
LV	2011	-49.47307046	0
LT	2007	-67.27145416	11.30975995
LV	2010	-52.61010864	0
LV	2009	-52.72857391	0
LV	2008	-57.2857003	1.42109E-14
LV	2007	-56.27905089	0
RO	2021	-76.8036881	8.632686635
RO	2020	-77.81103928	8.932347763
RO	2019	-77.79657687	9.899923042
RO	2018	-77.62625871	10.09778324
RO	2017	-73.20002279	7.649990606
RO	2016	-70.18182794	6.469078195
RO	2015	-67.32086028	6.131699575
RO	2014	-64.43073678	6.81285197
RO	2013	-62.11880032	7.218577429
RO	2012	-61.34723643	8.954754937
RO	2011	-63.06519737	12.69560655
RO	2010	-60.61658852	7.640234955
RO	2009	-61.14021369	7.994058482
RO	2008	-63.26817188	6.199832535
RO	2007	-65.51398062	9.501547186
BG	2021	-70.16669226	2.357576661
BG	2020	-70.78536322	2.264772354
BG	2019	-70.31595899	2.316901011
BG	2018	-70.52532751	2.667173357
BG	2017	-69.99956686	4.298181564
BG	2016	-70.94366818	7.280165987
BG	2015	-70.60499444	9.466338513
BG	2014	-69.54261954	11.69594639
BG	2013	-67.77588213	12.47700145
BG	2012	-70.79411781	17.86023067
BG	2011	-80.21141411	28.71087944
BG	2010	-92.06544844	37.65051195
BG	2009	-100.988597	45.86423772
BG	2008	-99.37211858	43.61554286
BG	2007	-99.88257615	44.86238278
