# Supplementary material for: Crossing chasms: A PLS approach to EU public sector performance assessment
Source: PLoS One. 2025 Jun 25;20(6):e0325994. doi: 10.1371/journal.pone.0325994 (PMC12193962; doi:10.1371/journal.pone.0325994)
Supplement: S1 File — (ZIP) [file pone.0325994.s001.zip › data.xlsx]

## Sheet: Indicators
Country	Year	Political stability and absence of violence	Control of corruption	Government effectiveness	Regulatory quality	Rule of law	Voice and Accoutability	Individuals using the internet for interaction with public authorities	Digital Economy and Society Index, by Aggregate score	E-Government Development Index	Internet access in schools	Human Development Index	Expected Years of School	Mean Years of Schooling	Quality of Life	Better Life Index	The Legatum Prosperity Index	Early leavers from education and training	School enrolment tertiary	Education Spending %GDP	Equity of access to health care services	Self-percieved health	Life expectancy at birth total population	Total fertility rate	Infant mortality	Current health expenditure (% of GDP)	Quality of Roads	Quality of railroad infrastructure	Quality of port infrastructure	Quality of air transport infrastructure	Inflation	General government gross debt	Public Expenditure	Economic Freedom Summary Index	Unemployment	GDP per capita	Gini index
AT	2007	1.28	2.01	1.87019	1.69003	1.96013	1.37	51	39.6377	0.7428	6.08813	0.881	15.1	11.6	159.89	33684	79.0871	10.8	63.0473	4.7	0.7	32.7	80.3	1.38	3.7	9.53	6.16	5.54	4.97	5.89	2.16856	65	49.2	7.87	4.9	35.6671	30.6
AT	2008	1.34	1.84	1.78084	1.60634	1.92299	1.36	51	39.2897	0.7428	6.08813	0.884	15.3	11.5	159.89	33995	79.1242	10.2	65.8869	4.8	0.7	32.7	80.6	1.42	3.7	9.73	6.37	5.54	5.01	6.21	3.21595	68.7	49.9	7.79	4.1	35.5557	30.4
AT	2009	1.19	1.7	1.66658	1.45259	1.78489	1.39	49	38.786	0.66793	6.1137	0.886	15.4	11.7	159.89	33903	79.236	8.8	68.1126	5.1	0.5	31.7	80.5	1.39	3.8	10.23	6.45	5.54	4.98	6.17	0.506309	79.9	54.1	7.76	5.3	35.4699	31.5
AT	2010	1.15	1.6	1.8176	1.45282	1.80852	1.43	51	38.2367	0.66793	5.9161	0.895	16	11.8	159.89	33591	79.0672	8.3	75.6238	5.1	0.6	32.4	80.7	1.44	3.9	10.22	6.32	5.29	4.78	5.95	1.81353	82.7	52.8	7.77	4.8	35.39	30.3
AT	2011	1.19	1.48	1.60854	1.38263	1.80849	1.4	51	37.7518	0.72594	5.81768	0.897	16	11.8	159.89	33369	78.7424	8.5	78.4995	5	0.4	30.9	81.1	1.43	3.6	10.03	6.24	5.29	4.73	5.93	3.28658	82.4	50.9	7.8	4.6	35.2691	30.8
AT	2012	1.34	1.43	1.56817	1.52419	1.86436	1.45	53	37.4412	0.78395	5.9256	0.899	16.1	11.8	159.89	33682	79.1761	7.8	78.9389	5	0.3	34.2	81.1	1.44	3.2	10.2	6.3	5.26	4.91	5.76	2.48568	81.9	51.2	7.78	4.9	35.1177	30.5
AT	2013	1.36	1.54	1.57892	1.49068	1.84264	1.46	54	37.4149	0.787595	5.73513	0.896	15.8	11.9	167.39	33017	79.4176	7.5	79.6554	5	0.4	31.3	81.3	1.44	3.1	10.29	6.22	5.22	4.72	5.4	2.00016	81.3	51.6	7.79	5.4	34.9059	30.8
AT	2014	1.27	1.47	1.55918	1.48773	1.94288	1.39	59	37.7831	0.79124	5.7202	0.904	15.8	12.4	171.82	33032	79.5404	7	79.1587	4.9	0.1	31.8	81.6	1.46	3	10.37	6.27	5.29	4.35	5.41	1.60581	84	52.4	7.84	5.6	34.6288	30.5
AT	2015	1.14	1.51	1.4817	1.40327	1.84911	1.38	57	38.6556	0.806025	5.57647	0.906	15.9	12.6	182.62	32689	79.5329	7.3	80.7194	4.9	0.1	32.1	81.3	1.49	3.1	10.37	6.14	5.29	4.02	5.36	0.896563	84.9	51.1	7.81	5.7	34.2907	30.5
AT	2016	0.91	1.54	1.51052	1.44044	1.80026	1.34	60	39.8023	0.82081	5.29272	0.909	16	12.6	192.4	33114	79.5169	6.9	83.4549	4.9	0.2	31.9	81.8	1.53	3.1	10.35	6	5.3	3.9	5.3	0.891592	82.8	50.1	7.76	6	33.8543	30.8
AT	2017	1.05	1.55	1.5072	1.44018	1.84235	1.39	62	42.5908	0.825455	5.33205	0.912	16.1	12.6	190.37	33412	79.9447	7.4	85.0571	4.8	0.2	32.6	81.7	1.52	2.9	10.38	6	5.3	3.9	5.2	2.08127	78.5	49.3	7.75	5.5	33.6433	29.7
AT	2018	0.9	1.61	1.49442	1.53135	1.89616	1.39	66	45.2353	0.8301	5.03867	0.914	16.1	12.6	190.22	33670	79.7717	7.3	86.6883	4.8	0.1	32	81.8	1.47	2.7	10.32	5.9	5.3	3.6	5.1	1.99838	74.1	48.8	7.8	4.9	33.4772	30.8
AT	2019	0.92	1.56	1.52774	1.45924	1.90416	1.34	70	47.7154	0.86075	5.03867	0.914	16.1	12.5	191.05	34091	79.6879	7.8	86.4755	4.8	0.3	32.2	82	1.46	2.9	10.43	6	5.3	3.7	5.2	1.5309	70.6	48.6	7.8	4.5	33.3269	30.2
AT	2020	0.85	1.51	1.65506	1.40136	1.81044	1.4	72	50.2214	0.8914	5.03867	0.922	16.1	12.26	182.5	32955	79.9408	8.1	87.2114	5.1	0.3	35.3	81.3	1.46	2.9	10.43	6	5.3	3.7	5.2	1.38191	82.9	56.7	7.8	5.4	33.1849	30.2
AT	2021	0.914891	1.27124	1.57001	1.34871	1.78804	1.39857	71.97	56.8691	0.900141	5.03867	0.92	16.01	12.26	182.4	32955	79.966	8	87.2114	4.9	0.3	35.3	81.3	1.46	2.9	10.43	6	5.3	3.7	5.2	2.76667	82.3	56	7.8	6.2	33.0536	30.2
BE	2007	0.76	1.36	1.60886	1.41991	1.33067	1.36	26	39.6377	0.6779	5.20219	0.899	18	11.1	100.68	30773	76.69	12.1	61.2001	5.5	0.4	27.8	79.9	1.82	3.9	9.17	6	5.61	6.38	6	1.82306	87.3	48.6	7.6	7.5	34.1773	29.2
BE	2008	0.62	1.37	1.38976	1.40555	1.34549	1.32	26	39.2897	0.6779	5.20219	0.899	18	11	100.68	31216	76.8453	12	62.0862	5.7	0.4	27.8	79.8	1.85	3.8	9.63	5.88	5.61	6.3	6.11	4.48944	93.2	50.8	7.56	7	33.9045	28.4
BE	2009	0.82	1.46	1.57134	1.3126	1.38407	1.35	41	38.786	0.70018	5.12391	0.899	18	11.1	100.68	31280	77.0153	11.1	65.2677	6.1	0.6	28.1	80.2	1.84	3.5	10.35	5.78	5.61	6.34	6.16	-0.0531457	100.2	54.7	7.52	7.9	33.6368	28.6
BE	2010	0.81	1.48	1.65928	1.28502	1.42474	1.36	45	38.2367	0.72246	5.38733	0.903	18	11.1	100.68	30821	76.5165	11.9	67.829	6	0.4	27.8	80.3	1.86	3.6	10.23	5.47	5.48	6.4	6.18	2.1893	100.3	53.9	7.63	8.3	33.33	28.4
BE	2011	0.95	1.53	1.72916	1.24163	1.44345	1.33	47	37.7518	0.747135	5.755	0.904	18	11.2	100.68	30517	76.2031	12.3	69.8425	6.2	1.5	29.8	80.7	1.81	3.4	10.39	5.36	5.36	6.45	6.22	3.53208	103.5	55.3	7.58	7.2	32.9023	28.1
BE	2012	0.92	1.57	1.6795	1.22858	1.45539	1.35	50	37.4412	0.77181	5.89483	0.905	18	11.2	100.68	30586	76.1591	12	71.192	6.3	1.7	31.2	80.5	1.8	3.8	10.51	5.47	5.19	6.33	6.16	2.83966	104.8	56.5	7.55	7.6	32.6904	27.5
BE	2013	0.94	1.61	1.70999	1.29145	1.46439	1.37	50	37.4149	0.764095	5.65933	0.908	18	11.4	146.73	30552	76.2832	11	72.1155	6.4	1.9	28.9	80.7	1.76	3.5	10.56	5.39	4.96	6.28	5.97	1.1131	105.5	56.1	7.58	8.4	32.5408	27.7
BE	2014	0.7	1.52	1.5237	1.15777	1.55195	1.37	55	37.7831	0.75638	5.68176	0.91	18	11.5	134.71	30619	76.4621	9.8	72.9974	6.3	2.5	30.4	81.4	1.74	3.4	10.59	5.25	4.92	6.37	5.9	0.340003	107	55.6	7.8	8.5	32.3988	28.1
BE	2015	0.59	1.51	1.56035	1.28776	1.48884	1.39	52	38.6556	0.77189	5.87324	0.913	18	11.7	135.95	30684	76.7153	10.1	74.5598	6.3	2.4	29.9	81.1	1.7	3.3	10.43	5.14	4.89	6.31	5.84	0.561429	105.2	53.7	7.63	8.5	32.21	27.7
BE	2016	0.44	1.57	1.43304	1.34068	1.42994	1.38	55	39.8023	0.7874	5.61567	0.915	18	11.8	162.29	31012	77.2731	8.8	75.8906	6.2	2.5	29.8	81.5	1.68	3.2	10.77	4.9	4.9	6.3	5.7	1.97385	105	53.1	7.54	7.8	32.0475	27.6
BE	2017	0.43	1.45	1.27885	1.24688	1.35846	1.34	55	42.5908	0.7977	5.38809	0.917	18	12	160.52	31410	77.5438	8.9	79.6617	6.2	2.1	30.6	81.6	1.65	3.6	10.78	4.5	4.8	6.1	5.7	2.12597	102	52	7.53	7.1	31.9287	27.4
BE	2018	0.4	1.47	1.26187	1.26816	1.37674	1.32	56	45.2353	0.808	4.93913	0.919	18	12	164	31618	77.3703	8.6	78.9012	6.2	1.8	28.4	81.7	1.62	3.8	10.76	4.4	4.1	5.6	5.6	2.05316	99.9	52.3	7.56	6	31.7777	27.2
BE	2019	0.47	1.49	1.14813	1.29111	1.37409	1.31	59	47.7154	0.80635	4.93913	0.919	18	12.1	162.09	32231	77.0952	8.4	80.1382	6.1	1.8	27.7	82.1	1.6	3.7	10.66	4.4	4.1	5.6	5.6	1.43682	97.6	51.9	7.56	5.4	31.6064	27.2
BE	2020	0.59	1.48	1.1243	1.35072	1.36892	1.28	61	50.2214	0.8047	4.93913	0.931	18	12.38	153.47	32276	77.0327	8.1	80.8887	6.6	1.8	30.3	80.9	1.6	3.7	10.66	4.4	4.1	5.6	5.6	0.740792	112	58.9	7.56	5.6	31.4549	27.2
BE	2021	0.61	1.48449	1.12509	1.34247	1.32596	1.28271	69.62	56.8691	0.812159	4.93913	0.937	18	12.38	150.9	32276	76.7219	6.7	80.8887	6.3	1.8	30.3	80.9	1.6	3.7	10.66	4.4	4.1	5.6	5.6	2.44025	109.2	55.5	7.56	6.3	31.3276	27.2
BG	2007	0.36	-0.18	-0.00754283	0.628701	-0.0459552	0.69	10	25.97	0.569852	3.70577	0.764	14	10.6	30.77	25289	61.0198	14.9	50.5883	3.6	15.1	17.1	73	1.49	9.2	6.16	2.42	2.94	3.58	3.52	8.40253	16.3	37.7	7.46	6.9	4.99964	36.1
BG	2008	0.37	-0.25	-0.0473091	0.6973	-0.107263	0.58	10	25.6594	0.5719	3.70577	0.771	14.1	10.7	30.77	25433	61.1671	14.8	51.9133	4	15.1	17.1	73.3	1.56	8.6	6.29	2.3	2.94	3.67	3.64	12.3487	13	37.1	7.51	5.6	5.02493	33.6
BG	2009	0.35	-0.21	0.166158	0.669466	-0.0383404	0.56	11	25.1547	0.568345	3.73899	0.774	14.2	10.7	30.77	25526	61.6564	14.7	54.2355	4.1	10.1	17.9	73.7	1.66	9	6.6	2.17	2.94	3.62	3.75	2.7532	13.7	39.3	7.63	6.8	5.04661	33.8
BG	2010	0.36	-0.22	0.045724	0.649561	-0.0888702	0.53	24	24.5723	0.55902	4.08326	0.779	14.4	10.8	30.77	23338	62.1333	12.6	57.7952	3.6	10.3	18.5	73.8	1.57	9.4	7.14	2.08	3.13	3.79	4.1	2.43899	15.3	36.1	7.68	10.3	5.08	35.7
BG	2011	0.3	-0.25	0.0415073	0.543834	-0.128315	0.45	25	24.0287	0.571512	4.56615	0.782	14.5	10.9	30.77	20569	62.0258	11.8	59.0287	3.4	9.6	17.2	74.2	1.51	8.5	7.14	2.11	2.99	3.75	4.15	4.2199	15.2	33.7	7.6	11.3	5.21053	34.3
BG	2012	0.38	-0.26	0.0717688	0.563259	-0.103795	0.4	27	23.6405	0.61315	4.78584	0.786	14.5	11	30.77	18244	62.508	12.5	61.36	3.3	8.2	18.1	74.4	1.5	7.8	7.58	2.54	3.04	3.66	4	2.95457	16.6	34.3	7.65	12.3	5.23952	36
BG	2013	0.17	-0.3	0.0733867	0.538901	-0.130228	0.34	23	23.524	0.579727	4.67446	0.792	14.9	11.1	53.71	17352	62.7279	12.5	64.192	3.7	8.8	17.2	74.9	1.48	7.3	7.17	2.95	3.05	3.92	4.19	0.890094	17	37.8	7.59	13	5.26907	36.6
BG	2014	0.08	-0.28	-0.000148566	0.568319	-0.0763632	0.37	21	23.7958	0.54209	4.7152	0.797	15.2	11.1	62.6	17722	63.2894	12.9	67.5636	4.1	5.6	17.3	74.5	1.53	7.6	7.71	3.14	3.03	4.18	4.32	-1.41818	27	43.2	7.58	11.4	5.29608	37.4
BG	2015	0.02	-0.3	0.11486	0.563768	-0.12564	0.43	18	24.5723	0.609525	4.96173	0.807	15.1	11.3	68.3	18135	62.5496	13.4	70.3015	3.9	4.7	18.8	74.7	1.53	6.6	7.41	3.28	3.12	3.91	4.05	-0.104633	25.9	40.4	7.52	9.2	5.33583	38.6
BG	2016	0.08	-0.21	0.208476	0.658518	-0.105168	0.4	19	25.97	0.63764	4.74146	0.812	14.9	11.3	141.61	18238	63.2414	13.8	71.2457	3.4	2.8	19.1	74.9	1.54	6.5	7.48	3.4	3.1	4	4.1	-0.79865	29.1	34.8	7.6	7.6	5.36921	40.6
BG	2017	0.33	-0.5	0.19286	0.625818	-0.0883203	0.43	21	28.1054	0.671873	4.56778	0.813	14.6	11.4	138.2	18177	63.6428	12.7	71.0307	3.5	2.1	21.8	74.8	1.56	6.4	7.52	3.4	3	4.1	4.3	2.0616	25.1	34.8	7.76	6.2	5.41052	40.4
BG	2018	0.46	-0.15	0.20307	0.586534	-0.0698142	0.36	22	30.8911	0.7177	4.45241	0.816	14.4	11.4	126.69	18423	63.7526	12.7	71.5215	3.5	1.9	19.7	75	1.56	5.8	7.34	3.5	3.3	4.2	4.4	2.81454	22.1	36.9	7.74	5.2	5.44985	41.3
BG	2019	0.58	-0.14	0.26339	0.5311	-0.00632679	0.36	25	32.7237	0.750226	4.45241	0.816	14.4	11.4	130.59	18423	64.2002	13.9	73.3792	3.8	1.4	16.8	75.1	1.58	5.6	7.13	3.4	3.1	4.3	4.5	3.10373	20	36.3	7.74	4.2	5.48659	40.3
BG	2020	0.47	-0.27	-0.0722199	0.518923	-0.0870779	0.26	27	34.4344	0.798	4.45241	0.816	14.4	11.41	129.8	18423	64.3108	12.8	75.4058	4	1.4	17.4	73.6	1.58	5.6	7.13	3.4	3.1	4.3	4.5	1.67244	24.5	41.5	7.74	5.1	5.5232	40.3
BG	2021	0.46	-0.235712	-0.139183	0.448316	-0.0439176	0.290903	26.6	36.8323	0.832443	4.45241	0.795	13.9	11.41	126.3	18423	65.4187	12.2	75.4058	4.3	1.4	17.4	73.6	1.58	5.6	7.13	3.4	3.1	4.3	4.5	3.29774	23.9	40.6	7.74	5.3	5.56369	40.3
CY	2007	0.54	1.08	1.42762	1.33132	1.11986	1.07	18	29.4479	0.6019	4.25196	0.844	13.7	11.2	148.5	25289	69.6171	12.5	36.1738	5.6	2.8	49.5	79.8	1.44	3.7	5.36	5.4	2	4.76	4.94	2.37265	54	37.6	7.84	3.9	25.3667	31.1
CY	2008	0.64	1.2	1.53257	1.36788	1.21648	1.08	18	29.0724	0.6019	4.25196	0.852	14.1	11.3	148.5	25433	70.0829	13.7	42.618	6	2.8	49.5	80.6	1.48	3.5	6.01	5.76	2	5.2	5.39	4.66901	45.5	38.4	7.82	3.7	24.7349	31.7
CY	2009	0.39	0.91	1.41833	1.3626	1.21284	1.07	24	28.4623	0.585013	4.54215	0.854	14.6	11.3	148.5	25526	70.7279	11.7	52.0039	6.4	3.5	43.6	81	1.47	3.3	6.47	5.82	2	5.25	5.4	0.326277	54.3	42.1	7.76	5.4	24.0879	32.1
CY	2010	0.45	0.98	1.53157	1.42331	1.21627	1.02	25	27.7583	0.57053	4.85571	0.85	13.8	11.5	148.5	23338	71.0239	12.7	48.3116	6.5	4.1	44.4	81.5	1.44	3.2	6.52	5.59	2	5.11	5.44	2.43004	56.3	41.7	7.81	6.3	23.46	31.5
CY	2011	0.61	0.87	1.56354	1.23641	1.07297	1.05	29	27.1013	0.609801	4.94556	0.853	13.8	11.6	148.5	20569	70.5473	11.3	46.5397	6.3	4.4	47.4	81.2	1.35	3.1	6.45	5.71	2	5.11	5.48	3.28945	65.8	42.1	7.74	7.9	22.8746	32.6
CY	2012	0.64	1.25	1.39103	1.13075	1.09958	1.02	30	26.6319	0.65081	4.97138	0.852	13.8	11.8	148.5	18244	70.206	11.4	45.8636	5.9	3.5	46.9	81.1	1.39	3.5	6.55	5.64	2	4.97	5.39	2.38905	80.1	42.1	7.54	11.9	22.5259	34.3
CY	2013	0.56	1.25	1.36675	0.917137	1.03649	0.98	30	26.4911	0.62201	5.20976	0.854	14	12	148.5	17352	70.0983	9.1	47.5252	6.4	4.4	46	82.5	1.3	1.6	6.95	5.4	2	4.84	5.28	-0.399358	103.7	42.8	7.14	15.9	22.5797	37
CY	2014	0.55	1.08	1.14024	1.09886	1.07695	1.02	41	26.8197	0.59576	5.61073	0.856	14.3	11.9	148.5	17722	69.096	6.8	53.1044	5.6	4.7	45.3	82.3	1.31	2.1	6.95	5.31	2	4.87	5.06	-1.35499	108.8	49.3	7.41	16.1	22.8305	35.6
CY	2015	0.55	1.01	1.0483	1.06233	1.03979	1.03	34	27.7583	0.595472	5.56118	0.864	14.3	11.9	148.5	18135	68.7677	5.2	60.1012	5.6	1.5	55.8	81.8	1.32	2.7	6.75	5.03	2	4.42	4.66	-2.097	106.8	40.4	7.82	15	22.9563	34
CY	2016	0.6	0.83	0.96057	1.05263	0.721352	1.05	38	29.4479	0.60226	4.99897	0.869	14.6	12.1	148.5	18238	68.6368	7.6	67.1711	5.5	0.6	44.1	82.7	1.37	2.6	6.62	4.9	2	4.3	4.9	-1.42917	102.6	37.3	7.83	13	22.8559	32.9
CY	2017	0.54	0.79	0.922202	1.03246	0.888224	1.06	42	32.0292	0.685475	4.37781	0.871	14.7	12.1	148.5	18177	68.9876	8.5	75.9408	5.3	1.5	49.8	82.2	1.32	1.3	6.6	5.1	2	4.6	5.5	0.531766	92.6	36.4	7.82	11.1	22.6391	31.4
CY	2018	0.49	0.64	0.919242	0.872756	0.753562	1.01	42	34.6035	0.7736	4.49935	0.873	15.2	12.2	148.5	18423	70.0162	7.8	81.3371	5	1.4	46.7	82.9	1.32	2.4	6.77	5.2	2	4.2	5.1	1.43549	98.1	42.6	7.84	8.4	22.3691	32.7
CY	2019	0.56	0.63	0.992182	1.01243	0.760009	1.05	50	36.9771	0.823036	4.49935	0.873	15.2	12.2	148.5	18423	70.7395	9.2	88.4853	5.2	1	46.8	82.3	1.33	2.6	7.01	5.1	2	4.3	5.1	0.250371	90.4	38.1	7.84	7.1	22.0623	31.2
CY	2020	0.29	0.38	0.88321	1.00248	0.580854	0.91	53	39.2921	0.8731	4.49935	0.873	15.2	12.44	148.5	18423	71.0014	11.5	92.9378	5.9	1	45.3	82.3	1.33	2.6	7.01	5.1	2	4.3	5.1	-0.638423	113.5	44.6	7.84	7.6	21.8135	31.2
CY	2021	0.44	0.394521	0.736126	0.859049	0.637032	0.865667	57.25	43.4624	0.914893	4.49935	0.896	15.65	12.44	156.3	18423	71.2172	10.2	92.9378	5.5	1	45.3	82.3	1.33	2.6	7.01	5.1	2	4.3	5.1	2.44609	101	43.1	7.84	7.5	21.6178	31.2
CZ	2007	1.02	0.3	0.895334	1.02321	0.905903	1	19	33.0158	0.662843	5.26371	0.85	15.3	12.2	88.14	19957	70.4726	5.2	54.1824	4.3	0.7	20	77	1.45	3.1	5.99	3.43	4.35	4.28	5.15	2.85312	27.3	40.4	7.61	5.3	15.2939	26
CZ	2008	1.05	0.36	1.01364	1.15504	0.914494	1.03	19	32.7021	0.6696	5.26371	0.854	15.5	12.2	88.14	20172	71.186	5.6	58.0695	4.3	0.7	20	77.3	1.51	2.8	6.33	3.12	4.35	4.15	5.36	6.35866	28.1	40.9	7.62	4.4	15.1379	26.3
CZ	2009	0.91	0.39	0.88324	1.31166	0.962593	1.03	26	32.2198	0.642768	5.41066	0.857	15.8	12.3	88.14	20499	71.3692	5.4	61.0754	4.6	0.6	18.9	77.4	1.51	2.9	7.25	3.32	4.35	4.16	5.9	1.01938	33.4	44.4	7.58	6.7	15.0477	26.2
CZ	2010	0.99	0.39	0.912551	1.2995	0.937227	1.01	23	31.6746	0.60602	5.65144	0.862	16	12.4	88.14	20607	71.5191	4.9	63.9459	4.6	1	21.2	77.7	1.51	2.7	6.88	3.55	4.58	4.59	6.08	1.47273	37.1	43.6	7.64	7.3	15.02	26.6
CZ	2011	1.11	0.39	0.934314	1.20114	1.02503	1.02	42	31.1725	0.626545	5.66276	0.865	16.1	12.5	88.14	20401	71.9473	4.9	65.57	4.6	1.1	19	78	1.43	2.7	6.93	3.61	4.53	4.67	5.95	1.91722	39.7	43.2	7.69	6.7	15.0452	26.4
CZ	2012	1.05	0.32	0.933182	1.05909	1.0285	0.97	31	30.8195	0.64914	5.84869	0.865	16.1	12.4	88.14	20227	71.3591	5.5	65.6712	4.5	1	19.1	78.1	1.45	2.6	6.98	3.73	4.57	4.64	5.97	3.28762	44.2	44.7	7.78	7	15.0255	26.1
CZ	2013	1.08	0.31	0.92624	1.08549	1.03031	0.98	29	30.7214	0.620602	5.83331	0.874	16.6	12.6	122.18	20203	71.6638	5.4	65.0858	4.5	1	18.3	78.3	1.46	2.5	7.72	3.72	4.59	4.42	5.76	1.4383	44.4	42.7	7.71	7	15.0225	26.5
CZ	2014	0.99	0.44	1.03863	1.00596	1.14113	1.03	37	30.9841	0.60695	5.79263	0.879	16.7	12.8	122.99	20683	71.533	5.5	65.6241	4.5	1.1	19	78.9	1.53	2.4	7.6	3.7	4.51	4.03	5.55	0.343989	41.9	42.6	7.84	6.1	15.0003	25.9
CZ	2015	0.98	0.5	1.05982	1.09886	1.13729	1.04	32	31.7136	0.630665	5.76408	0.882	16.9	12.7	127.53	21286	71.7008	6.2	64.4816	4.4	0.8	18.9	78.7	1.57	2.5	7.2	3.97	4.53	3.6	5.41	0.309365	39.7	41.9	7.86	5.1	14.9781	25.9
CZ	2016	0.98	0.59	1.04498	0.986401	1.02016	1.03	36	33.0158	0.64537	5.38424	0.885	16.9	12.6	167.38	21863	72.2813	6.6	63.7481	3.9	0.7	18.6	79.1	1.63	2.8	7.11	4.1	4.6	3.4	5.3	0.683504	36.6	39.8	7.87	4	14.9483	25.4
CZ	2017	1	0.61	1.07104	1.23523	1.12416	0.88	46	34.9094	0.677833	5.34892	0.888	16.8	12.7	165.41	22785	73.2707	6.7	64.0787	4.1	0.5	20.3	79.1	1.69	2.7	7.14	4	4.4	3.5	5.3	2.45053	34.2	39	7.77	2.9	14.9128	24.9
CZ	2018	1.03	0.54	0.988708	1.27555	1.05509	0.81	53	38.438	0.7084	5.34681	0.891	16.8	12.7	162.01	23620	73.5366	6.2	63.7688	4.6	0.3	19.9	79.1	1.71	2.6	7.52	3.9	4.7	3.5	5.2	2.14949	32.1	40.6	7.81	2.2	14.8605	25
CZ	2019	0.94	0.57	0.955327	1.24524	1.05283	0.84	54	41.1324	0.757379	5.34681	0.891	16.8	12.7	158.79	24390	73.5837	6.7	65.587	4.9	0.5	20.1	79.3	1.71	2.6	7.83	3.9	4.5	3.2	5	2.84788	30	41.1	7.81	2	14.8003	25.3
CZ	2020	0.92	0.59	0.957015	1.24121	1.05988	0.98	57	43.8065	0.8135	5.34681	0.9	16.8	12.87	156.24	24472	73.5061	7.6	68.0618	5.1	0.5	21.3	78.3	1.71	2.6	7.83	3.9	4.5	3.2	5	3.1613	37.7	47.2	7.81	2.6	14.7629	25.3
CZ	2021	0.96	0.641105	1.11025	1.34851	1.12602	1.01879	68.24	47.3642	0.850459	5.34681	0.889	16.22	12.87	156.1	24472	74.0936	6.4	68.0618	5.1	0.5	21.3	78.3	1.71	2.6	7.83	3.9	4.5	3.2	5	3.83984	42	46.5	7.81	2.8	14.7644	25.3
DE	2007	1	1.74	1.63784	1.61517	1.773	1.34	44	38.0452	0.730273	5.22153	0.914	16.6	13.6	184.42	30653	79.4065	12.5	61.3868	3.9	2.2	15.8	80.1	1.37	3.9	10.05	6.55	6.35	6.53	6.71	2.29834	64.2	43.4	7.76	8.7	31.662	31.4
DE	2008	0.95	1.76	1.52284	1.48877	1.74571	1.34	44	37.77	0.7136	5.22153	0.916	16.7	13.7	184.42	30991	79.8731	11.8	61.3868	3.9	2.2	15.8	80.2	1.38	3.5	10.25	6.54	6.35	6.42	6.67	2.62838	65.7	44.2	7.72	7.5	31.7538	30.9
DE	2009	0.86	1.76	1.57899	1.51911	1.65595	1.33	48	37.3227	0.748181	4.79285	0.916	16.7	13.7	184.42	31000	79.8496	11.1	61.3868	4.3	2.1	16.9	80.3	1.36	3.5	11.24	6.49	6.35	6.38	6.61	0.312738	73.2	48.2	7.76	7.8	31.8581	30.5
DE	2010	0.8	1.77	1.52075	1.57305	1.64464	1.3	50	36.8067	0.73085	4.58237	0.92	16.8	13.8	184.42	31336	79.9144	11.8	61.3868	4.4	1.8	16.7	80.5	1.39	3.4	11.1	6.42	6.19	6.39	6.61	1.10381	82	48.1	7.78	7	31.94	30.3
DE	2011	0.84	1.75	1.50578	1.55482	1.62729	1.35	50	36.325	0.769852	4.87228	0.925	16.9	13.8	184.42	31849	79.438	11.6	61.3868	4.3	1.7	16.6	80.6	1.39	3.6	10.78	6.15	5.74	6.13	6.45	2.07517	79.4	45.2	7.87	5.8	31.9461	30.8
DE	2012	0.78	1.83	1.53886	1.53613	1.67617	1.39	51	35.981	0.80788	4.85798	0.927	16.9	13.9	184.42	32064	79.8247	10.5	61.3868	4.3	1.6	18	80.7	1.41	3.3	10.85	6.09	5.73	6.04	6.35	2.00849	80.7	44.9	7.84	5.4	31.8896	31.1
DE	2013	0.93	1.81	1.51779	1.55304	1.65021	1.41	49	35.8778	0.791594	4.84537	0.927	16.8	13.9	204.84	32076	79.8901	9.8	61.3868	4.4	1.6	17.2	80.6	1.42	3.3	11	6.01	5.72	5.85	6.08	1.50472	78.3	44.9	7.91	5.2	31.7983	31.5
DE	2014	0.93	1.82	1.6713	1.70304	1.85451	1.44	53	36.1186	0.7864	5.02659	0.93	16.7	14	192.69	32483	80.2461	9.5	65.5039	4.3	1.6	17.2	81.2	1.47	3.2	11.02	5.88	5.66	5.67	5.94	0.906798	75.3	44.3	7.93	5	31.6616	30.9
DE	2015	0.7	1.82	1.68697	1.72308	1.79423	1.42	53	36.8067	0.812532	5.04564	0.933	16.7	14.1	195.94	32985	80.3402	10.1	67.7469	4.2	0.5	18	80.7	1.5	3.3	11.18	5.72	5.58	5.61	5.95	0.514421	71.9	44.1	7.97	4.6	31.3894	31.6
DE	2016	0.68	1.83	1.69621	1.81702	1.62176	1.36	55	38.0452	0.82099	4.95604	0.936	16.8	14.1	199.7	33746	80.5743	10.3	69.5806	4.2	0.3	18	81	1.6	3.4	11.24	5.6	5.4	5.6	5.9	0.491749	69	44.4	7.96	4.1	31.1364	31.6
DE	2017	0.59	1.84	1.65318	1.7862	1.61498	1.43	53	39.9374	0.834751	5.0226	0.938	16.9	14.1	189.74	34170	80.9147	10.1	70.2467	4.2	0.3	18.6	81.1	1.57	3.3	11.33	5.5	5.5	5.5	5.8	1.5095	64.6	44.2	7.87	3.8	31.0247	31.2
DE	2018	0.59	1.94	1.56271	1.76293	1.63158	1.43	57	42.2063	0.8765	5.16336	0.939	17	14.1	190.04	34796	81.117	10.3	70.3426	4.3	0.2	18	81	1.57	3.2	11.45	5.5	5.5	5.3	5.6	1.73217	61.3	44.3	7.85	3.4	30.9314	31.7
DE	2019	0.57	1.9	1.53116	1.72319	1.62069	1.36	59	45.0806	0.854941	5.16336	0.939	17	14.2	187.05	34800	81.1778	10.3	73.5211	4.3	0.3	18.3	81.3	1.54	3.2	11.7	5.3	4.9	5.2	5.5	1.44567	58.9	45	7.85	3.1	30.8655	31.7
DE	2020	0.67	1.86	1.3608	1.58271	1.55793	1.38	66	49.0495	0.8524	5.16336	0.947	17	14.09	179.78	35390	81.1044	10.1	72.9892	4.7	0.3	19.8	81.1	1.54	3.2	11.7	5.3	4.9	5.2	5.5	0.50669	68	50.4	7.85	3.9	30.8379	31.7
DE	2021	0.76	1.81323	1.33115	1.63154	1.60852	1.43199	50.3	54.0651	0.873753	5.16336	0.942	17.01	14.09	176.8	35390	81.1107	11.8	72.9892	4.5	0.3	19.8	81.1	1.54	3.2	11.7	5.3	4.9	5.2	5.5	3.14297	68.6	51.3	7.85	3.6	30.8216	31.7
DK	2007	1.12	2.45	2.354	1.92514	2.01373	1.48	49	50.129	0.89047	6.20605	0.904	16.8	12.5	163.12	26403	83.6243	12.9	78.5522	5.9	0.6	32.8	78.4	1.84	4	9.33	6.42	5.36	6.41	6.45	1.69327	27.3	49.6	8.01	3.8	44.5355	26.2
DK	2008	1.07	2.39	2.25127	1.87356	1.9665	1.54	49	49.6954	0.9134	6.20605	0.909	16.8	12.9	163.12	26346	83.7783	12.7	75.6821	6.1	0.6	32.8	78.8	1.89	4	9.51	6.23	5.36	6.35	6.44	3.41627	33.3	50.4	7.95	3.7	44.2709	25.2
DK	2009	1	2.45	2.23221	1.88179	1.92476	1.54	73	49.0882	0.864951	6.15792	0.906	16.8	12.7	163.12	26914	83.6367	11.5	74.2838	6.9	1.4	29.5	79	1.84	3.1	10.67	6.06	5.36	6.22	6.43	1.30471	40.2	56.5	7.85	6.4	44.0288	26.7
DK	2010	1.04	2.36	2.10517	1.87639	1.90587	1.54	78	48.4286	0.78722	6.14813	0.91	16.9	12.7	163.12	27695	83.0166	11.5	73.5967	7.1	1.1	27.5	79.3	1.87	3.4	10.33	6.17	5.43	6.14	6.37	2.31092	42.6	56.7	7.93	7.7	43.84	27.2
DK	2011	1.1	2.4	2.10683	1.9052	1.92963	1.55	81	47.8381	0.847546	6.0901	0.922	18	12.7	163.12	27824	82.5324	10.3	76.7583	6.8	0.8	29.2	79.9	1.75	3.5	10.15	6.29	5.51	6.15	6.32	2.75868	46.1	56.4	7.93	7.8	43.6563	27.3
DK	2012	0.91	2.39	1.99629	1.80677	1.88233	1.67	83	47.4382	0.88885	6.23317	0.924	18	12.8	163.12	27699	82.7585	9.6	79.1083	7	1.2	27.7	80.2	1.73	3.4	10.24	5.73	4.82	5.77	5.97	2.39791	44.9	58	7.89	7.8	43.489	27.8
DK	2013	0.96	2.41	1.95192	1.80997	1.91108	1.67	85	47.3501	0.844235	5.90933	0.926	18	12.8	182.29	27901	82.2684	8.2	80.931	6.9	1.4	28.6	80.4	1.67	3.5	10.17	5.45	4.47	5.68	5.64	0.789072	44	55.8	7.98	7.4	43.3209	28.5
DK	2014	0.95	2.26	1.79163	1.68708	2.1057	1.52	84	47.6953	0.8162	5.83649	0.928	18	12.8	178.55	28173	82.0066	8.1	81.0291	7.1	1.4	26.8	80.7	1.69	4	10.17	5.43	4.51	5.79	5.56	0.564021	44.3	55.2	8.02	6.9	43.0914	28.4
DK	2015	0.9	2.23	1.82543	1.73457	2.05181	1.55	88	48.5951	0.856364	5.95712	0.926	18	12.5	190.18	28983	82.4314	8.1	82.1295	7	1.2	26	80.8	1.71	3.7	10.23	5.59	4.63	5.76	5.58	0.452034	39.8	54.5	7.96	6.3	42.7989	28.2
DK	2016	0.87	2.25	1.85751	1.57541	1.92428	1.54	88	50.1376	0.85102	5.92825	0.928	18	12.5	206.49	29711	82.8116	7.5	81.0567	6.8	1.2	26.3	80.9	1.79	3.1	10.14	5.7	4.7	5.7	5.8	0.25	37.2	52.5	8.01	6	42.4438	28.2
DK	2017	0.87	2.24	1.78752	1.62429	1.84728	1.52	89	53.3268	0.887891	5.86358	0.929	18	12.6	184.92	30053	83.3381	8.8	80.616	6.4	1	25.5	81.1	1.75	3.8	10.04	5.5	4.6	5.7	6.1	1.14713	35.9	50.5	8.05	5.8	42.1802	28.7
DK	2018	0.95	2.2	1.85126	1.6363	1.81546	1.56	92	54.8332	0.915	5.86289	0.93	18	12.6	197.75	30423	83.6571	10.4	81.1833	6.4	1.2	26.1	81	1.73	3.7	10.07	5.5	4.3	5.7	5.8	0.813609	34	50.5	8.1	5.1	41.9724	28.2
DK	2019	1	2.16	1.91021	1.56514	1.8768	1.55	92	57.9242	0.932424	5.86289	0.93	18	12.6	198.57	30888	83.9274	9.9	81.8398	6.3	1.8	21.6	81.5	1.7	3	9.96	5.6	4.5	5.8	5.8	0.758132	33.7	49.7	8.1	5	41.7986	27.7
DK	2020	0.94	2.27	1.89087	1.79088	1.85885	1.52	91	61.7787	0.9758	5.86289	0.94	18	12.96	192.67	30590	84.2315	9.3	82.8393	6.4	1.8	22.5	81.6	1.7	3	9.96	5.6	4.5	5.8	5.8	0.420712	42.2	53.4	8.1	5.6	41.7088	27.7
DK	2021	0.95	2.36618	2.00407	1.80882	1.93644	1.5579	92.25	70.0627	0.980893	5.86289	0.947	18	12.96	190	30590	84.2688	9.8	82.8393	6	1.8	22.5	81.6	1.7	3	9.96	5.6	4.5	5.8	5.8	1.85305	36.6	50.8	8.1	5.1	41.5379	27.7
EE	2007	0.63	1	1.03732	1.35995	1.173	1.07	37	44.3643	0.748522	6.18554	0.839	16.1	12.2	154.95	16107	71.8676	14.4	67.6747	5.7	7.3	7.4	73.2	1.69	5	4.98	3.78	3.56	5.34	4.99	6.60133	3.8	33.7	8.02	4.6	10.9769	31.2
EE	2008	0.57	0.99	1.16184	1.41946	1.19912	1.09	37	44.025	0.76	6.18554	0.841	16.1	12.3	154.95	17225	72.4095	14	66.4418	6.5	7.3	7.4	74.4	1.72	5	5.71	4	3.56	5.48	5.1	10.3624	4.5	39.5	7.9	5.5	11.0109	31.9
EE	2009	0.57	1.01	1.00911	1.39518	1.13125	1.09	46	43.5113	0.731286	6.41003	0.838	16.2	12.4	154.95	15917	72.519	13.5	66.6319	7	4.3	6.6	75.3	1.7	3.6	6.51	4.22	3.56	5.6	4.87	-0.0784083	7.2	45.9	7.86	13.5	11.0333	31.4
EE	2010	0.66	1	1.08549	1.39047	1.15973	1.11	50	42.9343	0.68571	6.47982	0.844	16.4	12.5	154.95	15331	72.3065	11	68.1845	6.5	4.8	8.3	76	1.72	3.3	6.27	4.53	3.67	5.63	4.55	2.97205	6.7	40.3	8.02	16.7	11.06	32
EE	2011	0.61	1.05	1.07664	1.39099	1.18376	1.13	53	42.4051	0.730144	6.4246	0.853	16.5	12.5	154.95	15869	72.2962	10.6	70.3691	6.1	7.3	7.8	76.6	1.61	2.5	5.77	4.49	3.53	5.61	4.39	4.9819	6.2	37.4	7.95	12.3	11.0849	32.5
EE	2012	0.64	1.1	0.954409	1.41709	1.15705	1.11	54	42.0348	0.7632	6.43381	0.859	16.5	12.5	154.95	15881	72.7236	10.3	72.3751	6.1	8.3	8.9	76.7	1.56	3.6	5.79	4.22	3.46	5.59	4.46	3.9334	9.8	39.2	7.88	10	11.1266	32.9
EE	2013	0.75	1.19	0.974821	1.44754	1.19839	1.12	48	41.9345	0.753436	6.4231	0.863	16.4	12.6	154.95	16739	73.4043	9.7	73.9212	5.9	8.4	9.1	77.5	1.52	2.1	5.98	4.2	3.56	5.6	4.14	2.78057	10.2	38.4	7.87	8.6	11.1624	35.1
EE	2014	0.78	1.3	1.01652	1.67656	1.37282	1.17	51	42.2152	0.7647	6.51769	0.865	16.2	12.6	145.4	17478	73.7848	12	73.3078	5.5	11.3	10.6	77.4	1.54	2.7	6.08	4.39	3.71	5.6	3.78	-0.106175	10.6	37.8	7.97	7.4	11.1991	34.6
EE	2015	0.62	1.29	1.06766	1.66904	1.33178	1.19	81	42.9881	0.795258	6.6147	0.871	16.1	12.9	144.59	18521	74.2347	13.7	72.1676	5.9	12.7	9.4	78	1.58	2.5	6.35	4.53	3.87	5.55	3.73	-0.492326	10.1	39.5	8.09	6.4	11.2244	32.7
EE	2016	0.67	1.27	1.09046	1.69814	1.22643	1.21	77	44.3643	0.81356	6.10153	0.875	16.1	13.1	171.09	19285	74.7533	11.4	71.3904	5.7	15.3	9.3	78	1.6	2.3	6.43	4.7	4	5.6	4.5	0.148685	10	39.4	8.03	6.9	11.2019	31.2
EE	2017	0.65	1.25	1.11173	1.64504	1.28583	1.21	78	46.5006	0.863059	5.87483	0.879	16.1	13	171.09	19964	75.2589	11.8	69.0459	5.7	11.8	11	78.4	1.59	2.3	6.59	4.7	4.1	5.6	5.1	3.41724	9.1	39.2	7.93	5.8	11.2027	30.4
EE	2018	0.59	1.51	1.19044	1.55177	1.24073	1.18	79	49.5217	0.9101	5.96873	0.882	16.1	13.1	176.44	21085	75.7661	12	70.3654	6.2	16.4	8.8	78.5	1.67	1.6	6.69	4.7	4.7	5.6	4.6	3.43633	8.2	39.3	7.96	5.4	11.1763	30.3
EE	2019	0.63	1.56	1.17443	1.59125	1.28148	1.18	80	52.1234	0.949015	5.96873	0.882	16	13.1	180.88	20968	75.8922	11.2	74.232	6.1	15.5	12.5	79	1.66	1.6	6.73	4.7	3.1	5.6	4.6	2.27726	8.5	39.4	7.96	4.5	11.1272	30.8
EE	2020	0.71	1.61	1.34334	1.53539	1.38225	1.17	80	54.6608	0.99004	5.96873	0.892	16	13.55	177.82	22339	76.4312	8.5	74.232	6.6	15.5	15.1	78.6	1.66	1.6	6.73	4.7	3.1	5.6	4.6	-0.444531	18.5	44.9	7.96	7	11.0944	30.8
EE	2021	0.76	1.53583	1.38256	1.55911	1.42769	1.19077	81.93	59.425	0.98991	5.96873	0.89	15.93	13.55	173.6	22339	76.5087	9.8	74.232	5.9	15.5	15.1	78.6	1.66	1.6	6.73	4.7	3.1	5.6	4.6	4.65317	17.6	41.5	7.96	6.2	11.0847	30.8
ES	2007	-0.28	1.09	0.993322	1.21499	1.16832	1.12	31	39.6826	0.727103	4.39175	0.853	16.1	9.2	100.93	25298	73.6717	30.8	68.7518	4	0.4	16.8	81.1	1.38	3.4	7.92	5.34	4.77	5.34	5.75	2.7868	35.8	39.3	7.75	8.2	23.7093	34.1
ES	2008	-0.38	1.19	0.920347	1.25476	1.19351	1.19	31	39.2087	0.7228	4.39175	0.856	16.2	9.2	100.93	25481	73.3724	31.7	69.7454	4.2	0.4	16.8	81.5	1.45	3.3	8.38	5.09	4.77	5.05	5.63	4.07534	39.7	41.4	7.7	11.3	23.3273	34.2
ES	2009	-0.47	1.06	0.945832	1.18927	1.16259	1.18	34	38.4386	0.741045	4.29267	0.858	16.4	9.3	100.93	25559	73.4415	30.9	71.5843	4.6	0.5	17.3	81.9	1.38	3.2	9.11	5.17	4.77	5.18	5.5	-0.287813	53.3	46.2	7.53	17.9	23.1377	34.9
ES	2010	-0.32	1.17	0.947985	1.16032	1.16339	1.12	38	37.55	0.75156	4.33787	0.865	16.8	9.4	100.93	25138	73.0011	28.2	75.9109	4.5	0.3	18.7	82.4	1.37	3.2	9.12	5.68	5.41	5.62	5.8	1.79986	60.5	46	7.65	19.9	23.04	35.2
ES	2011	0.02	1.17	0.977943	1.06584	1.1773	1.09	38	36.7206	0.767402	4.41954	0.87	17.2	9.5	100.93	24695	72.6049	26.3	80.038	4.4	0.6	22.6	82.6	1.34	3.1	9.17	5.91	5.65	5.76	6.02	3.1961	69.9	46.2	7.76	21.4	22.9569	35.7
ES	2012	-0.03	1.18	1.06358	0.952991	1.04373	1.06	44	36.1282	0.77696	4.61931	0.873	17.4	9.6	100.93	23047	73.1972	24.7	82.2703	4.2	0.7	23.3	82.5	1.32	3.1	9.16	5.93	5.72	5.76	6.01	2.44613	90	49.5	7.62	24.8	22.94	35.4
ES	2013	0.01	0.93	1.17392	0.939044	1.03175	0.99	44	35.9505	0.803854	4.75341	0.875	17.6	9.5	141.05	22836	73.2771	23.6	83.7256	4.1	0.8	19.8	83.2	1.27	2.7	9.07	5.95	5.88	5.78	6.04	1.40858	100.5	46.4	7.61	26.1	23.0242	36.2
ES	2014	0.24	0.69	1.17832	0.750495	0.968261	0.99	49	36.3652	0.84098	4.92496	0.88	17.6	9.8	123.64	22852	73.4308	21.9	85.4463	4.1	0.6	17.3	83.3	1.32	2.8	9.09	5.91	5.98	5.82	6	-0.151115	105.1	44	7.69	24.5	23.0917	36.1
ES	2015	0.25	0.67	1.1881	0.807637	0.914864	1.04	49	37.55	0.823873	4.84122	0.885	17.8	10	134.91	23769	73.3367	20	85.6118	4.1	0.6	15.9	83	1.33	2.7	9.13	5.8	5.95	5.65	5.89	-0.500366	103.3	44.1	7.77	22.1	23.1089	36.2
ES	2016	0.41	0.61	1.1299	1.0086	0.997173	1.04	50	39.6826	0.8135	4.31817	0.888	17.8	10.1	186.41	24335	74.0207	19	86.5161	4.1	0.5	15.6	83.5	1.34	2.7	8.95	5.5	5.6	5.5	5.8	-0.202598	102.7	42.5	7.79	19.6	23.0977	35.8
ES	2017	0.28	0.55	1.03866	0.945231	1.05937	1.02	52	42.9408	0.833073	4.37422	0.891	17.9	10.2	183.65	24688	74.3653	18.3	88.853	4	0.1	19.1	83.4	1.31	2.7	8.96	5.5	5.5	5.5	5.8	1.95608	101.8	41.3	7.66	17.2	23.0529	34.7
ES	2018	0.29	0.65	1.00494	0.948625	1.01306	1.02	57	46.2921	0.8415	4.73383	0.893	17.9	10.3	174.92	24955	74.5588	17.9	91.1126	4	0.2	22.6	83.5	1.26	2.7	8.99	5.6	5.4	5.2	5.6	1.67498	100.4	41.8	7.73	15.3	22.953	34.7
ES	2019	0.31	0.7	1.00118	1.05028	1.02583	1.04	58	49.5506	0.860176	4.73383	0.893	17.6	10.3	174.16	25674	74.8674	17.3	92.8823	4	0.2	18.7	84	1.23	2.6	9.13	5.7	5.4	5.4	5.6	0.699519	98.2	42.3	7.73	14.1	22.7686	34.3
ES	2020	0.4	0.74	0.894954	0.767696	0.901961	1.01	63	52.748	0.8801	4.73383	0.904	17.6	10.61	169.82	25248	75.5287	16	95.9649	4.6	0.2	19.6	82.4	1.23	2.6	9.13	5.7	5.4	5.4	5.6	-0.322753	120.4	51.9	7.73	15.5	22.648	34.3
ES	2021	0.58	0.741642	0.947267	0.811002	0.875867	1.01003	68.71	57.4472	0.885276	4.73383	0.905	17.92	10.61	164.5	25248	75.6651	13.3	95.9649	4.6	0.2	19.6	82.4	1.23	2.6	9.13	5.7	5.4	5.4	5.6	3.09314	118.3	50.6	7.73	14.8	22.6618	34.3
FI	2007	1.49	2.4	1.97478	1.54801	1.91494	1.46	62	49.5247	0.754372	6.34508	0.901	17.1	12.6	167.21	28595	82.1908	9.1	93.7591	5.8	0.8	23.5	79.6	1.83	2.7	8.08	5.64	5.86	6.19	6.31	2.51067	36	46.6	7.89	6.9	35.5719	28.3
FI	2008	1.45	2.34	2.05084	1.61082	1.92268	1.46	62	49.1554	0.7488	6.34508	0.904	17	12.7	167.21	28690	82.2519	9.8	94.6918	5.8	0.8	23.5	79.9	1.85	2.6	8.34	5.84	5.86	6.35	6.43	4.06595	34.7	47.9	7.82	6.4	35.4091	27.8
FI	2009	1.46	2.25	2.22906	1.81251	1.97026	1.47	64	48.5553	0.752013	6.43667	0.899	16.8	12.8	167.21	29251	82.4185	9.9	91.2907	6.5	3.7	21.7	80.1	1.86	2.6	9.16	5.89	5.86	6.45	6.33	-9.1736e-07	44.1	54.1	7.8	8.2	35.2382	27.5
FI	2010	1.42	2.16	2.229	1.87564	1.96875	1.49	68	47.8628	0.6967	6.10202	0.903	16.9	12.8	167.21	29251	81.9663	10.3	93.4478	6.5	3.9	20.9	80.2	1.87	2.3	9.14	5.86	5.78	6.36	6.15	1.18414	50.1	53.9	7.92	8.4	35.08	27.7
FI	2011	1.39	2.2	2.24097	1.81975	1.94942	1.51	68	47.2165	0.785119	6.0696	0.907	17	12.9	167.21	29185	81.7787	9.8	94.9199	6.4	4.4	21.7	80.6	1.83	2.4	9.22	5.83	5.56	6.21	6.16	3.41681	51.9	53.7	7.98	7.8	34.9202	27.6
FI	2012	1.4	2.23	2.22031	1.82925	1.95141	1.6	70	46.7549	0.85052	6.36008	0.908	17	12.9	167.21	29058	81.9631	8.9	92.8773	6.4	4.6	17.2	80.7	1.8	2.4	9.59	6.09	5.74	6.31	6.2	2.80834	57.7	55.4	7.91	7.7	34.7525	27.1
FI	2013	1.39	2.21	2.19021	1.85151	1.96458	1.57	69	46.6164	0.832175	6.41201	0.916	18	12.8	167.21	29058	82.1829	9.3	90.9942	6.4	4.3	17.8	81.1	1.75	1.8	9.81	6.1	5.87	6.38	6.22	1.47829	60.6	56.8	7.76	8.2	34.5898	27.2
FI	2014	1.28	2.16	2.03282	1.88403	2.12967	1.54	80	46.9395	0.84491	6.57479	0.918	18	12.6	178.88	28808	82.2821	9.5	88.8817	6.3	3.3	21.3	81.3	1.71	2.2	9.78	5.87	5.92	6.38	6.17	1.0412	64.5	57.3	7.82	8.7	34.4461	26.8
FI	2015	1.04	2.26	1.87404	1.83638	2.08948	1.54	79	47.8628	0.860396	6.4692	0.919	18	12.7	190.25	29500	82.0403	9.2	87.6799	6.2	4.3	19.8	81.6	1.65	1.7	9.65	5.78	5.82	6.36	6.05	-0.207929	68.3	56.5	7.75	9.4	34.3295	27.1
FI	2016	1	2.23	1.87794	1.81741	2.04995	1.53	82	49.5247	0.88168	5.96279	0.922	18	12.7	184.01	29500	82.147	7.9	86.9785	6	4.1	20.1	81.5	1.57	1.9	9.38	5.7	5.7	6.2	6.2	0.356685	68	55.6	7.71	8.8	34.2338	27.1
FI	2017	1.08	2.21	2.01868	1.82305	2.06936	1.56	83	52.0637	0.885103	5.75712	0.924	18	12.8	182.93	29722	82.6715	8.2	88.1978	5.6	3.6	19.6	81.7	1.49	2	9.13	5.4	5.6	6.2	6.3	0.754015	66	53.6	7.73	8.6	34.1606	27.4
FI	2018	0.91	2.21	2.05526	1.78569	2.07944	1.58	83	55.0419	0.8815	5.90988	0.925	18	12.8	195.3	30218	83.3158	8.3	90.2618	5.5	4.7	17.9	81.8	1.41	2.1	9.04	5.3	5.5	6.2	6.2	1.08382	64.9	53.5	7.76	7.4	34.1101	27.3
FI	2019	0.85	2.15	2.00659	1.85116	2.05802	1.56	87	58.1339	0.914069	5.90988	0.925	18	12.8	194.01	30814	83.1988	7.3	92.955	5.6	4.6	17.8	82.1	1.35	2.1	9.15	5.3	5.5	6.4	6.3	1.02409	64.9	53.3	7.76	6.7	34.0732	27.7
FI	2020	0.94	2.2	1.94893	1.85475	2.07888	1.62	88	62.7973	0.9452	5.90988	0.938	18	12.87	190.22	30858	83.0856	8.2	95.0479	5.9	4.6	18.7	82.2	1.35	2.1	9.15	5.3	5.5	6.4	6.3	0.290555	74.8	57.2	7.76	7.8	34.0215	27.7
FI	2021	0.98	2.27008	1.96044	1.89808	2.05787	1.62275	89.39	67.1467	0.943907	5.90988	0.94	18	12.87	182.2	30858	82.9939	8.2	95.0479	5.7	4.6	18.7	82.2	1.35	2.1	9.15	5.3	5.5	6.4	6.3	2.19457	72.4	55.6	7.76	7.7	33.9547	27.7
FR	2007	0.56	1.46	1.47104	1.28717	1.47234	1.26	48	35.2502	0.813818	5.04915	0.867	15.1	10.7	119.51	29690	75.6564	12.8	52.9475	5.3	1.9	24.5	81.3	1.98	3.8	10.32	6.66	6.53	5.87	6.47	1.488	64.5	52.6	7.67	8	31.1715	32.4
FR	2008	0.55	1.41	1.58291	1.28412	1.50712	1.3	48	34.8523	0.8038	5.04915	0.869	15.1	10.7	119.51	29681	76.095	11.8	52.4755	5.4	1.9	24.5	81.4	2.01	3.8	10.5	6.72	6.53	5.94	6.5	2.81286	68.8	53.3	7.63	7.4	31.0031	33
FR	2009	0.51	1.44	1.48097	1.21696	1.45268	1.24	47	34.2058	0.823835	4.69314	0.869	15	10.8	119.51	30066	76.1493	12.4	52.7731	5.7	1.9	24.9	81.5	2	3.9	11.29	6.63	6.53	5.89	6.31	0.0876205	83	57.2	7.55	9.1	30.8397	32.7
FR	2010	0.68	1.49	1.46771	1.31238	1.50671	1.2	57	33.4598	0.75103	4.85062	0.872	15.1	10.9	119.51	30449	75.8924	12.7	54.8817	5.6	1.9	22.9	81.8	2.03	3.6	11.23	6.6	6.48	5.87	6.29	1.53112	85.3	56.9	7.59	9.3	30.69	33.7
FR	2011	0.6	1.54	1.39793	1.16131	1.43832	1.17	57	32.7636	0.833853	4.82547	0.876	15.2	10.9	119.51	30405	75.879	12.3	55.6257	5.5	2.3	22.7	82.3	2.01	3.5	11.18	6.56	6.4	5.59	6.33	2.1116	87.8	56.3	7.5	9.2	30.5403	33.3
FR	2012	0.55	1.48	1.38078	1.13038	1.4435	1.24	61	32.2662	0.8634	4.6023	0.878	15.3	11	119.51	30279	76.2225	11.8	57.909	5.5	2.3	25.4	82.1	2.01	3.5	11.3	6.48	6.28	5.41	6.21	1.9542	90.6	57.1	7.47	9.8	30.3961	33.1
FR	2013	0.45	1.31	1.48933	1.15709	1.4098	1.22	60	32.117	0.84387	4.40259	0.882	15.4	11.2	151.36	29946	76.071	9.7	59.8488	5.5	2.6	22.8	82.4	1.99	3.6	11.42	6.4	6.29	5.41	6.06	0.863715	93.4	57.2	7.45	10.3	30.2316	32.5
FR	2014	0.3	1.29	1.41868	1.07879	1.45666	1.22	64	32.4652	0.89384	4.40666	0.887	15.5	11.4	136.31	30207	75.9654	8.8	61.5105	5.5	2.8	23.6	82.9	2	3.5	11.54	6.17	5.89	5.2	5.81	0.507759	94.9	57.2	7.57	10.3	30.0896	32.3
FR	2015	0.11	1.29	1.44812	1.12969	1.39851	1.21	63	33.4598	0.853888	4.70745	0.888	15.4	11.5	139.31	30383	76.4038	9.2	62.7859	5.4	1.2	22.9	82.4	1.96	3.7	11.45	6.08	5.81	5.28	5.84	0.0375144	95.6	56.8	7.54	10.4	29.9673	32.7
FR	2016	-0.1	1.37	1.41643	1.07032	1.38673	1.14	66	35.2502	0.84559	4.88247	0.887	15.5	11.4	173.56	30783	76.4351	8.8	64.7277	5.4	1.3	21.9	82.7	1.92	3.7	11.47	6	5.8	5.3	5.9	0.183335	98	56.7	7.46	10.1	29.8587	31.9
FR	2017	0.28	1.27	1.34809	1.15951	1.43641	1.15	68	37.9855	0.863905	4.92565	0.89	15.5	11.4	160.25	31157	76.6886	8.8	65.8022	5.4	1	24.3	82.7	1.89	3.9	11.33	6	5.8	5.1	5.7	1.03228	98.1	56.5	7.44	9.4	29.732	31.6
FR	2018	0.03	1.32	1.45866	1.15629	1.43445	1.15	71	40.6889	0.879	4.82442	0.891	15.5	11.4	166.22	31377	76.6416	8.7	67.5435	5.3	1.2	23	82.8	1.87	3.8	11.19	6	5.1	5	5.5	1.85082	97.8	55.6	7.4	9	29.5845	32.4
FR	2019	0.3	1.28	1.37214	1.44041	1.40769	1.12	75	43.9549	0.873923	4.82442	0.891	15.6	11.5	157.83	31860	77.0803	8.2	68.3579	5.2	1.2	21.4	83	1.86	3.8	11.06	5.4	5	5.2	5.5	1.10825	97.4	55.4	7.4	8.4	29.4477	32.4
FR	2020	0.31	1.15	1.24781	1.19597	1.32741	1.07	75	47.2447	0.8718	4.82442	0.901	15.6	11.61	153.95	31351	76.87	8	69.3464	5.5	1.2	25.8	82.3	1.86	3.8	11.06	5.4	5	5.2	5.5	0.476499	115	61.5	7.4	8	29.3406	32.4
FR	2021	0.37	1.31041	1.26752	1.23556	1.28913	1.11509	80.66	50.6317	0.883941	4.82442	0.93	15.81	11.61	150.7	31351	76.7693	7.8	69.3464	5.2	1.2	25.8	82.3	1.86	3.8	11.06	5.4	5	5.2	5.5	1.64233	112.8	59	7.4	7.9	29.2483	32.4
GR	2007	0.52	0.27	0.557945	0.894708	0.872376	0.98	13	23.5398	0.5718	3.46911	0.849	15.5	10	23.28	25289	67.0415	14.3	87.395	3.6	5.2	53.5	79.7	1.41	3.5	8.4	4.24	2.88	4.39	5.48	2.895	103.1	47.1	7.43	8.4	20.2845	34
GR	2008	0.27	0.13	0.585292	0.880909	0.862212	0.93	13	23.1825	0.5718	3.46911	0.857	16.2	10.1	23.28	25433	67.1488	14.4	87.395	3.8	5.2	53.5	80.2	1.5	2.7	8.83	4.18	2.88	4.25	5.54	4.1528	109.4	50.8	7.17	7.8	20.2352	33.6
GR	2009	-0.21	0.07	0.619487	0.836671	0.652815	0.89	14	22.6019	0.571275	3.25896	0.859	16.4	10.1	23.28	25526	66.8553	14.2	87.395	4.1	5.2	52.3	80.4	1.5	3.1	9.41	4.11	2.88	4.14	5.48	1.21007	126.7	54.1	7.03	9.6	20.1803	33.6
GR	2010	-0.13	-0.06	0.497888	0.644664	0.589862	0.9	16	21.932	0.57075	3.44813	0.857	16.2	10.3	23.28	23338	66.5838	13.5	103.796	4.1	5.3	51.1	80.6	1.48	3.8	9.6	4.13	2.69	4.04	5.4	4.71299	147.5	53	7.12	12.7	20.15	34.1
GR	2011	-0.1	-0.09	0.457397	0.496458	0.53963	0.82	27	21.3067	0.628955	3.64566	0.853	16.3	10.3	23.28	20569	66.2466	12.9	109.159	4.5	7.3	51.4	80.8	1.4	3.4	9.19	3.98	2.57	4.13	5.4	3.32985	175.2	55.1	7.12	17.9	20.1778	34.8
GR	2012	-0.22	-0.18	0.280436	0.526941	0.393123	0.7	34	20.8601	0.68716	3.87055	0.856	16.6	10.3	23.28	18244	65.5571	11.3	113.741	4.6	7.8	47.7	80.7	1.34	2.9	8.92	3.98	2.54	4.25	5.35	1.50153	162	56.7	7.06	24.5	20.2916	36.3
GR	2013	-0.17	-0.07	0.3607	0.633417	0.472129	0.69	36	20.7261	0.69946	3.85354	0.858	16.7	10.4	55.51	17353	64.871	10.1	116.377	4.5	8.8	46.7	81.4	1.29	3.7	8.37	4.21	2.73	4.49	5.26	-0.921269	178.2	62.8	7.01	27.5	20.4342	36.1
GR	2014	-0.14	-0.13	0.30047	0.329338	0.373975	0.62	45	21.0387	0.71176	3.90754	0.866	17.3	10.5	77.48	17722	65.2863	9	122.402	4.3	10.9	44.8	81.5	1.3	3.7	7.91	4.32	2.87	4.72	5.16	-1.31226	180.3	50.7	7.09	26.5	20.5821	35.8
GR	2015	-0.23	-0.09	0.177022	0.409623	0.276942	0.65	46	21.932	0.70138	4.11765	0.868	17.3	10.6	94.66	18135	66.0015	7.9	126.971	4.1	12.3	44.3	81.1	1.33	4	8.07	4.28	2.83	4.59	5.12	-1.73589	176.7	54.1	6.63	24.9	20.7082	36
GR	2016	-0.12	-0.1	0.157726	0.148387	0.135324	0.67	49	23.5398	0.691	3.93269	0.866	17.3	10.3	165.43	18238	66.017	6.2	131.541	4	13.1	45	81.5	1.38	4.2	8.32	4.3	2.8	4.5	4.9	-0.825654	180.5	49.9	6.69	23.6	20.7974	35
GR	2017	-0.07	-0.08	0.274148	0.240027	0.0749528	0.66	47	25.9962	0.73715	3.72142	0.871	17.3	10.5	148.32	18177	65.7937	6	136.603	3.9	10	45.2	81.4	1.35	3.5	8.1	4.5	2.8	4.5	4.8	1.12125	179.5	48.5	6.83	21.5	20.8407	34.4
GR	2018	0.17	-0.03	0.290797	0.413778	0.13928	0.73	50	27.7611	0.7833	3.60085	0.872	17.3	10.5	137.43	18423	65.7295	4.7	142.852	4.1	8.8	46.3	81.9	1.35	3.5	7.96	4.7	3	4.6	5.2	0.625621	186.4	48.5	6.71	19.3	20.882	32.9
GR	2019	0.18	0.04	0.349024	0.529937	0.183785	0.81	52	30.0642	0.7927	3.60085	0.872	17.9	10.6	137.82	19560	65.6838	4.1	148.531	4	8.1	46.7	81.7	1.34	3.7	7.84	4.6	3	4.8	5.4	0.253008	180.6	47.9	6.71	17.3	20.9073	33.1
GR	2020	0.13	0.06	0.44448	0.550014	0.32027	0.97	53	32.8631	0.8021	3.60085	0.888	17.9	11.41	133.07	19130	67.1045	3.8	150.876	4.5	8.1	46.5	81.2	1.34	3.7	7.84	4.6	3	4.8	5.4	-1.24798	206.3	59.7	6.71	16.3	20.9475	33.1
GR	2021	0.15	0.207244	0.44355	0.441708	0.349768	0.955429	55	37.3097	0.815647	3.60085	0.887	18	11.41	129.9	19130	67.7118	3.2	150.876	4.1	8.1	46.5	81.2	1.34	3.7	7.84	4.6	3	4.8	5.4	1.22383	194.5	57.4	6.71	14.7	21.058	33.1
HU	2007	0.75	0.62	0.708476	1.19106	0.964174	1.04	28	28.9768	0.652893	5.08946	0.814	15.3	11.3	48.74	16560	66.9284	11.4	68.285	5.5	3.4	16.9	73.6	1.32	5.9	7.22	3.5	3.36	3.7	4.44	7.95875	65.6	49.9	7.42	7.4	9.92648	27.9
HU	2008	0.75	0.47	0.707319	1.19564	0.926062	0.97	28	28.6061	0.6494	5.08946	0.818	15.3	11.5	48.74	16275	67.3271	11.7	66.4838	5.3	3.4	16.9	74.2	1.35	5.6	7.1	3.52	3.36	3.86	4.66	6.04251	71.8	48.7	7.45	7.8	9.94109	27.5
HU	2009	0.54	0.43	0.673196	1.08176	0.79649	0.91	30	28.0728	0.658199	4.99176	0.823	15.2	12.1	48.74	15704	67.2477	11.5	64.6079	5.4	2.1	17.6	74.4	1.32	5.1	7.24	3.76	3.36	3.93	4.8	4.21171	78	50.6	7.54	10	9.95603	27
HU	2010	0.69	0.31	0.658732	1.01651	0.778754	0.89	34	27.4863	0.63147	5.11386	0.826	15.3	12.2	48.74	15619	66.897	10.8	63.7224	5.5	1.7	16	74.7	1.25	5.3	7.46	4.05	3.51	4.01	4.71	4.85556	80	48.8	7.6	11.2	9.98	29.4
HU	2011	0.74	0.34	0.66474	1.03259	0.763475	0.84	38	26.9559	0.667058	5.39642	0.823	15.2	11.7	48.74	16198	67.1614	11.4	62.5932	5	2.7	16.1	75.1	1.23	4.9	7.49	4.03	3.56	4.05	4.74	3.92992	80.3	49.1	7.62	11	10.0032	29.2
HU	2012	0.68	0.31	0.623062	0.987971	0.616349	0.75	42	26.5911	0.72014	5.44862	0.826	15.2	11.8	48.74	15752	66.8314	11.8	61.4632	4.7	2.9	15.9	75.3	1.34	4.9	7.43	4	3.51	3.96	4.19	5.65215	78.2	49.1	7.52	11	10.0603	30.8
HU	2013	0.8	0.3	0.69269	0.906185	0.588275	0.74	37	26.5014	0.678876	5.42369	0.835	15.6	12	85.59	16065	66.1281	11.9	57.065	4.7	2.5	15.6	75.8	1.35	5	7.25	4.01	3.56	3.92	3.94	1.7332	77.2	50.1	7.46	10.2	10.0873	31.5
HU	2014	0.67	0.16	0.594066	0.75199	0.509783	0.55	49	26.7962	0.66374	5.44644	0.833	15.4	11.8	83.18	16548	66.6105	11.4	52.0159	5.2	2.5	18.1	76	1.44	4.5	7.06	4.25	3.78	3.76	4.11	-0.227566	76.5	50	7.5	7.7	10.1086	30.9
HU	2015	0.75	0.15	0.548941	0.766233	0.407313	0.56	42	27.5848	0.693991	5.35987	0.835	15.4	11.8	93.07	17162	66.2714	11.6	48.9621	5.2	2.6	18.1	75.7	1.45	4.2	6.86	4.22	3.8	3.37	4.23	-0.0616447	75.8	50.4	7.39	6.8	10.1357	30.4
HU	2016	0.65	0.11	0.501419	0.603422	0.438894	0.4	48	28.9768	0.67455	4.85461	0.838	15.2	11.8	140.74	17862	65.6788	12.4	48.0389	5	1.3	17.6	76.2	1.53	3.9	7	4.1	3.5	3.2	4.3	0.394769	74.9	46.8	7.59	5.1	10.1649	30.3
HU	2017	0.81	0.13	0.527887	0.651923	0.566326	0.54	47	31.633	0.714136	3.81326	0.841	15.1	11.9	138.82	18892	65.1469	12.5	48.5004	5.1	1	17.1	76	1.54	3.5	6.76	4.1	3.6	3.2	4.1	2.34824	72.1	46.7	7.53	4.2	10.1893	30.6
HU	2018	0.75	0.09	0.490058	0.57471	0.584631	0.48	53	33.4536	0.7265	3.62982	0.845	15.2	11.9	132.31	20234	65.2095	12.5	50.3065	5	0.8	16.3	76.2	1.55	3.3	6.55	3.9	3.8	3.3	4.1	2.85025	69.1	46.2	7.44	3.7	10.2097	29.6
HU	2019	0.77	0.06	0.496053	0.60355	0.526654	0.34	53	35.2934	0.738228	3.62982	0.845	15.2	12	134.47	21119	65.3955	11.8	52.4446	4.7	1	16.4	76.5	1.55	3.6	6.35	4	3.8	3.2	4.6	3.33859	65.3	46.1	7.44	3.4	10.2125	30
HU	2020	0.86	0.1	0.580902	0.481682	0.512884	0.39	60	38.5293	0.7745	3.62982	0.854	15.2	12.25	128.16	20841	66.1033	12.1	55.1555	4.7	1	17.7	75.7	1.55	3.6	6.35	4	3.8	3.2	4.6	3.32674	79.3	51.1	7.44	4.3	10.2328	30
HU	2021	0.86	0.0356078	0.634508	0.496176	0.530844	0.40406	72.61	41.234	0.763625	3.62982	0.847	15.03	12.25	134	20841	66.3683	12	55.1555	5	1	17.7	75.7	1.55	3.6	6.35	4	3.8	3.2	4.6	5.11097	76.8	48.4	7.44	4.1	10.2732	30
IE	2007	1.21	1.74859	1.56076	1.84939	1.7455	1.4	34	40.3454	0.7296	4.56836	0.899	17	11.9	125.14	25576	79.3098	12	58.302	4.3	1.8	47	79.7	2.01	3.2	7.81	3.58	3.22	4.02	5.28	6.60133	23.9	35.6	8.17	5	38.0404	31.9
IE	2008	1.19	1.74987	1.50024	1.91417	1.7157	1.42	34	39.9018	0.7296	4.56836	0.9	17.3	12	125.14	26397	79.4087	11.7	54.0175	4.7	1.8	47	80.2	2.06	3.4	9.11	3.46	3.22	4	5.31	10.3624	42.5	41.6	7.98	6.8	37.2304	30.9
IE	2009	1.06	1.75945	1.33617	1.69882	1.7505	1.35	37	39.2094	0.707798	4.2416	0.896	17	12.1	125.14	26049	79.3584	11.8	56.504	4.8	2	43.4	80.2	2.06	3.3	10.51	3.94	3.22	4.44	5.2	-0.0784083	61.8	46.9	7.8	12.6	36.8804	32.7
IE	2010	1.02	1.68876	1.34935	1.62083	1.76808	1.32	37	38.4224	0.68655	4.32098	0.89	17.5	11.1	125.14	25870	78.7851	11.9	63.1264	4.6	2.1	45.2	80.8	2.05	3.6	10.51	4.32	3.53	4.89	5.19	2.97205	86.2	64.9	7.89	14.6	36.71	32.3
IE	2011	0.95	1.56303	1.45578	1.60084	1.75586	1.31	44	37.6948	0.70035	4.22881	0.894	17.9	10.9	125.14	24246	77.8437	11.1	67.7986	5.3	2.2	43.6	80.9	2.03	3.5	10.68	4.81	3.95	5.22	5.55	4.9819	110.5	47.2	8.04	15.4	36.5551	32.9
IE	2012	0.94	1.46324	1.54698	1.57101	1.73423	1.32	49	37.1809	0.71492	4.34758	0.899	18	11.3	125.14	24383	78.1904	9.9	68.1973	5.1	3.4	43.6	80.9	1.98	3.5	10.65	5.38	4.13	5.3	5.74	3.9334	119.6	42.5	8.1	15.5	36.4085	33.2
IE	2013	0.9	1.65342	1.51137	1.58288	1.71743	1.31	45	37.0348	0.747762	4.62375	0.908	17.9	11.8	149.64	23749	78.5744	8.7	71.6995	4.8	3.3	42.3	81	1.93	3.6	10.3	5.29	4.05	5.19	5.55	2.78057	119.9	40.6	8.14	13.8	36.2288	33.5
IE	2014	1.05	1.69685	1.60518	1.76486	1.76459	1.32	51	37.4108	0.781	4.98529	0.92	18	12.3	142.35	23702	78.5335	6.7	73.8132	4.5	3.7	43.4	81.4	1.89	3.3	9.53	5.27	4.1	5.32	5.58	-0.106175	104.3	37.6	8.2	11.9	35.9806	31.9
IE	2015	0.91	1.71381	1.55158	1.81887	1.76236	1.33	50	38.4629	0.774763	5.35222	0.926	18	12.3	148.85	24528	79.2736	6.8	77.2321	3.4	2.8	42.6	81.5	1.85	3.4	7.32	5.27	4.04	5.33	5.76	-0.492326	76.7	29.1	8.32	10	35.6435	31.8
IE	2016	0.85	1.69266	1.36463	1.74097	1.50218	1.29	52	40.3454	0.7688	5.31737	0.936	18	12.5	171.92	25234	79.9291	6	77.5571	3.5	2.5	42.1	81.7	1.81	3	7.42	5	4	5.2	5.6	0.148685	74.3	28.1	8.2	8.4	35.2485	32.8
IE	2017	1	1.57373	1.30613	1.58802	1.41879	1.29	55	43.3228	0.79865	5.04693	0.939	18	12.5	166.9	26240	80.6922	5	77.7806	3.3	2.8	44.7	82.2	1.77	3	7.06	4.6	3.7	5.1	5.4	3.41724	67.6	26.2	8.14	6.7	34.8559	31.4
IE	2018	1.02	1.57159	1.41674	1.62782	1.45044	1.28	54	46.8257	0.8287	5.05342	0.942	18	12.5	163.53	26757	80.876	5	77.2829	3.2	2	45.7	82.2	1.75	2.9	6.86	4.5	3.9	5	5.4	3.43633	63	25.3	8.13	5.8	34.4388	30.6
IE	2019	0.97	1.4946	1.29179	1.60204	1.38347	1.31	61	49.1324	0.83601	5.05342	0.942	18	12.7	160.82	27692	80.5583	5.1	75.1799	3.1	2	44.4	82.8	1.71	2.8	6.68	4.4	4	5	5.5	2.27726	57	24.3	8.13	5	33.9735	30.6
IE	2020	0.98	1.5669	1.48022	1.4738	1.49889	1.39	62	54.075	0.8433	5.05342	0.955	18	11.58	153.53	29386	80.8595	5	74.6803	3.1	2	47.3	82.8	1.71	2.8	6.68	4.4	4	5	5.5	-0.444531	58.4	27.3	8.13	5.7	33.6118	30.6
IE	2021	0.86	1.64912	1.50441	1.56222	1.53041	1.43021	91.2	60.2785	0.852325	5.05342	0.945	18	11.58	150.9	29386	80.465	3.3	74.6803	3	2	47.3	82.8	1.71	2.8	6.68	4.4	4	5	5.5	4.65317	55.4	24.8	8.13	6.2	33.3554	30.6
IT	2007	0.45	0.336824	0.197626	0.940547	0.478749	1.11	20	29.6751	0.668435	3.69228	0.866	16.2	9.4	49.65	28480	71.107	19.5	66.68	4.4	5.1	12.8	81.6	1.4	3.1	8.14	4	3.4	3.06	4.44	1.82974	103.9	46.8	7.53	6.1	27.4224	32.9
IT	2008	0.55	0.270141	0.279627	0.974746	0.455116	1.03	20	29.2919	0.668	3.69228	0.868	16.3	9.5	49.65	27819	71.6651	19.6	66.34	4.3	5.1	12.8	81.7	1.45	3.1	8.53	3.89	3.4	3.26	4.3	3.34783	106.2	47.8	7.47	6.7	27.2166	33.8
IT	2009	0.35	0.199061	0.421652	0.968479	0.40474	1.03	21	28.703	0.626617	3.43199	0.868	16.3	9.6	49.65	27312	71.154	19.1	66.55	4.5	5.3	13.2	81.8	1.45	3.2	8.95	4.03	3.4	3.66	4.1	0.774768	116.6	51.1	7.41	7.8	27.0556	33.8
IT	2010	0.47	0.287657	0.472273	0.896336	0.46055	0.96	23	28.0413	0.57995	3.50803	0.871	16.4	9.7	49.65	27041	70.6553	18.6	65.77	4.3	5.2	14.8	82.2	1.46	3	8.92	4.22	3.64	3.91	4.27	1.52552	119.2	49.9	7.57	8.4	26.94	34.7
IT	2011	0.5	0.306904	0.408914	0.717732	0.489619	0.91	22	27.4402	0.651814	3.60312	0.875	16.6	9.8	49.65	27041	71.0671	17.8	65.56	4.1	5.9	13.4	82.4	1.44	2.9	8.77	4.2	3.53	3.91	4.6	2.78063	119.7	49.2	7.61	8.4	26.8402	35.1
IT	2012	0.51	0.179038	0.45203	0.749991	0.430891	0.92	19	27.0327	0.71895	3.84266	0.874	16.5	9.9	49.65	25416	70.6653	17.3	64.13	4.1	5.7	14.1	82.4	1.43	2.9	8.78	4.34	3.61	3.86	4.73	3.04136	126.5	50.6	7.61	10.7	26.7745	35.2
IT	2013	0.5	0.0779804	0.53667	0.784714	0.441266	0.95	21	26.9518	0.736983	3.77011	0.873	16.3	10	87.36	25416	71.1559	16.8	62.3	4.1	7	14.2	82.9	1.39	2.9	8.78	4.37	4.24	4.28	4.35	1.21999	132.5	51	7.62	12.2	26.7134	34.9
IT	2014	0.46	0.0116138	0.475977	0.641883	0.422637	1	23	27.3308	0.7593	3.67068	0.874	16.2	10.1	90.61	25834	70.9803	15	61.7	4	7	14.4	83.2	1.37	2.8	8.87	4.26	4.14	4.47	4.29	0.241047	135.4	50.9	7.68	12.7	26.7148	34.7
IT	2015	0.38	0.059748	0.521704	0.728811	0.314238	1.03	24	28.3028	0.767818	3.77043	0.875	16.1	10.1	100.99	25834	70.6449	14.7	60.94	4	7.2	13.8	82.7	1.35	2.9	8.86	4.42	3.96	4.32	4.52	0.0387904	135.3	50.3	7.71	11.9	26.7566	35.4
IT	2016	0.37	0.115953	0.578503	0.710592	0.393992	1.03	24	29.7638	0.77636	3.90315	0.878	16	10.2	159.28	26167	70.6151	13.8	60.94	3.9	5.5	10.5	83.4	1.34	2.8	8.73	4.6	4.1	4.4	4.6	-0.0940167	134.8	49.1	7.66	11.7	26.8031	35.2
IT	2017	0.31	0.210973	0.527819	0.706221	0.348825	0.99	25	32.7655	0.798341	4.06729	0.881	16	10.2	142.52	26462	70.9819	14	61.93	3.9	1.8	13.6	83.1	1.32	2.7	8.68	4.5	4.1	4.4	4.6	1.22653	134.2	48.8	7.6	11.2	26.856	35.9
IT	2018	0.34	0.247684	0.441572	0.726012	0.268829	0.95	24	35.256	0.8209	4.16169	0.883	16.1	10.3	146.13	26747	71.1977	14.5	64.29	3.9	2.4	15	83.4	1.29	2.8	8.68	4.4	3.9	4.5	4.8	1.13749	134.4	48.4	7.51	10.6	26.9081	35.2
IT	2019	0.4	0.26457	0.483174	0.95505	0.303281	0.91	23	38.5203	0.821531	4.16169	0.883	16.1	10.4	145.69	26830	72.111	13.5	66.05	3.9	1.8	15.9	83.6	1.27	2.4	8.67	4.4	4.1	4.7	4.9	0.611247	134.1	48.5	7.51	10	26.977	35.2
IT	2020	0.44	0.538915	0.400363	0.503025	0.240993	1.06	29	40.8192	0.8231	4.16169	0.892	16.1	10.74	140.76	26360	72.7135	13.1	66.05	4.3	1.8	15.9	82.4	1.27	2.4	8.67	4.4	4.1	4.7	4.9	-0.137708	154.9	56.8	7.51	9.2	27.1129	35.2
IT	2021	0.58	0.542556	0.361196	0.545158	0.269486	1.0952	33.91	45.5269	0.832838	4.16169	0.895	16.23	10.74	138.6	26360	72.7084	12.7	66.05	4.1	1.8	15.9	82.4	1.27	2.4	8.67	4.4	4.1	4.7	4.9	1.87378	150.3	55.3	7.51	9.5	27.2448	35.2
LT	2007	0.82	0.130149	0.70187	1.08403	0.726697	0.89	22	37.6281	0.664897	4.87961	0.826	16.7	12.1	114.05	17599	66.8991	7.8	82.5158	5	5.6	6.6	70.7	1.36	6.3	5.76	4.97	4.19	4.07	4.4	5.73717	15.9	35.3	7.67	4.3	8.67874	34.8
LT	2008	0.75	0.139662	0.616991	1.12398	0.722483	0.85	22	37.2169	0.6617	4.87961	0.831	16.7	12.2	114.05	19052	67.051	7.5	85.7451	5.7	5.6	6.6	71.7	1.45	5.5	6.29	5.21	4.19	4.55	4.61	10.9259	14.6	38.1	7.49	5.8	8.76927	35.7
LT	2009	0.63	0.231553	0.693558	0.953743	0.728032	0.9	22	36.5547	0.672644	4.51784	0.821	16.8	11.5	114.05	17291	67.5271	8.7	89.2522	6.7	3.1	7	72.9	1.5	5.6	7.37	5.28	4.19	4.73	4.22	4.45304	28	45	7.48	13.8	8.86395	37.2
LT	2010	0.72	0.376851	0.74308	0.962145	0.782381	0.92	24	35.7933	0.62952	4.98512	0.824	16.8	11.6	114.05	17545	66.6842	7.9	86.5726	5.9	2.5	6.7	73.3	1.5	5	6.81	5.27	4.29	4.74	3.57	1.31921	36.2	42.4	7.58	17.8	9.05	33.6
LT	2011	0.67	0.327147	0.70372	0.931333	0.774932	0.86	29	35.0849	0.689731	5.52233	0.831	16.9	11.8	114.05	18009	66.1941	7.4	84.0556	5.6	2.8	6.6	73.7	1.55	4.8	6.49	5.23	4.44	4.9	3.73	4.13028	37.1	42.5	7.65	15.4	9.26074	32.5
LT	2012	0.79	0.393783	0.833284	1.12394	0.850373	0.93	36	34.5813	0.73329	5.71904	0.835	16.7	11.7	114.05	18466	66.5604	6.5	79.7516	5.4	2.3	7.1	74.1	1.6	3.9	6.28	5.17	4.69	5.2	4.23	3.08998	39.7	36.2	7.69	13.4	9.3811	35.1
LT	2013	0.96	0.426083	0.831752	1.15419	0.835919	0.94	34	34.4345	0.714617	5.76917	0.84	16.6	11.9	114.05	19235	67.2231	6.3	73.5332	5.2	3.2	9	74.1	1.59	3.7	6.13	5.02	4.67	5.13	4.32	1.04748	38.7	35.6	7.94	11.8	9.48046	35.3
LT	2014	0.74	0.559003	0.982484	1.19372	0.939103	0.96	41	34.7966	0.72709	5.82398	0.852	16.5	12.6	121.91	19598	68.0873	5.9	70.4006	5	3.7	7.4	74.7	1.63	3.9	6.19	4.94	4.5	4.85	4.19	0.103758	40.5	34.7	8.12	10.7	9.56318	37.7
LT	2015	0.76	0.617931	1.18461	1.27704	1.00793	0.97	44	35.8194	0.743918	5.94044	0.855	16.5	12.8	112.85	20475	68.4388	5.5	69.7405	5.1	2.9	6.6	74.6	1.7	4.2	6.49	4.96	4.42	4.85	4.12	-0.884097	42.5	35.2	8.07	9.1	9.6474	37.4
LT	2016	0.83	0.71389	1.06968	1.13622	1.02941	1	45	37.6445	0.77467	5.98512	0.86	16.5	12.9	134.33	21910	68.8071	4.8	71.1185	4.8	3.1	6.6	74.9	1.69	4.5	6.64	4.9	4.5	4.9	4.4	0.905525	39.7	34.2	8.09	7.9	9.77478	38.4
LT	2017	0.78	0.556154	0.967596	1.15865	0.996107	0.99	48	40.3671	0.777227	5.80389	0.866	16.5	13	130.28	22365	69.7629	5.4	72.4175	4.5	1.5	7.3	75.8	1.63	3	6.48	4.7	4.4	4.8	4.4	3.72289	39.1	33.2	8.05	7.1	9.90922	37.3
LT	2018	0.74	0.498613	1.07083	1.10197	0.95746	0.89	51	44.291	0.7534	5.78072	0.869	16.5	13	148.98	23314	70.2401	4.6	73.7303	4.5	2.2	6.9	76	1.63	3.4	6.53	4.7	4.5	4.6	4.6	2.69793	33.7	34	8.1	6.2	10.0066	35.7
LT	2019	0.78	0.698382	1.04307	1.15746	1.02304	1	55	46.6964	0.815418	5.78072	0.869	16.6	13.1	156.36	24712	70.9803	4	72.009	4.6	1.4	7.6	76.5	1.61	3.3	7.01	4.8	4.6	4.8	4.9	2.33451	35.8	34.7	8.1	6.3	10.0353	35.3
LT	2020	0.87	0.808224	1.05881	1.08813	0.993899	1.01	58	49.4417	0.8665	5.78072	0.882	16.6	13.5	159.42	26113	71.1219	5.6	70.7869	5.2	1.4	8.9	75.1	1.61	3.3	7.01	4.8	4.6	4.8	4.9	1.19989	46.3	42.7	8.1	8.5	10.0303	35.3
LT	2021	0.82	0.85124	1.05661	1.27689	1.10987	1.04089	61.62	51.7789	0.85663	5.78072	0.875	16.29	13.5	160	26113	71.2129	5.3	70.7869	4.8	1.4	8.9	75.1	1.61	3.3	7.01	4.8	4.6	4.8	4.9	4.68354	43.7	37.5	8.1	7.1	9.98296	35.3
LU	2007	1.48	1.97147	1.59256	1.7364	1.76528	1.54	60	44.1215	0.748477	5.51067	0.888	13.5	11.7	192.9	39481	80.1245	12.5	10.6073	4.3	0.6	29.9	79.5	1.61	1.8	6.23	5.81	5.1	5.41	5.16	2.31246	8.1	37.4	7.68	4.1	88.2064	31.1
LU	2008	1.51	1.97197	1.62563	1.65793	1.80121	1.55	60	43.6776	0.7512	5.51067	0.89	13.5	11.7	192.9	39714	80.1652	13.4	10.6073	4.3	0.6	29.9	80.7	1.61	1.8	6.54	5.74	5.1	5.38	5.04	3.40188	14.6	37.9	7.69	5.1	86.675	32.6
LU	2009	1.45	1.97333	1.74732	1.64616	1.82719	1.56	66	43.0431	0.748117	5.26833	0.885	13.7	11.8	192.9	40685	80.1489	7.7	14.4363	4.9	0.6	33.8	80.8	1.59	2.5	7.34	5.78	5.1	5.52	5.43	0.368042	15.3	42.7	7.59	5.1	85.1042	31.2
LU	2010	1.46	2.04706	1.72149	1.67634	1.85146	1.57	67	42.3474	0.66721	5.63852	0.893	13.9	11.8	192.9	40714	80.1256	7.1	18.2652	5	0.5	31	80.8	1.63	3.4	7.03	5.9	5.17	5.4	5.87	2.27368	19.1	42	7.53	4.4	83.55	30.5
LU	2011	1.32	2.15992	1.74834	1.86548	1.83312	1.6	60	41.7196	0.753454	5.75899	0.892	13.9	11.8	192.9	40556	80.1323	6.2	18.8487	5	0.6	26.2	81.1	1.52	4.3	6.11	5.89	5.1	5.21	5.8	3.41068	18.5	41.5	7.55	4.9	81.6377	32.1
LU	2012	1.33	2.12216	1.67192	1.76742	1.79881	1.65	61	41.2889	0.80135	5.84565	0.892	13.9	11.8	192.9	40821	80.2371	8.1	19.4322	5.1	0.7	24.6	81.5	1.57	2.5	5.58	5.89	5.18	5.46	5.84	2.66284	20.9	41.8	7.52	5.1	79.7772	34.3
LU	2013	1.34	2.12322	1.63009	1.78055	1.81619	1.63	56	41.1845	0.764289	6.0174	0.892	13.9	11.8	192.9	41770	80.134	6.1	19.4322	4.7	0.9	23.2	81.9	1.55	3.9	5.53	5.79	5.03	5.4	5.59	1.73404	22.4	41.2	7.67	5.9	77.7586	32
LU	2014	1.38	2.07348	1.65439	1.6309	1.90643	1.55	67	41.5357	0.75911	6.15815	0.895	13.9	12	192.9	41778	79.3836	6.1	19.7763	4.6	0.7	25.3	82.3	1.5	2.8	5.44	5.71	5.03	5	5.42	0.628544	21.9	40.6	7.83	5.9	75.9455	31.2
LU	2015	1.44	2.09734	1.72373	1.65803	1.87451	1.55	70	42.4716	0.778802	6.10361	0.899	14	12	192.9	41235	79.9849	9.3	19.7763	4.5	0.9	24	82.4	1.47	2.8	5.28	5.57	5.05	4.68	5.38	0.474743	21.1	40.4	7.73	6.7	74.467	32.9
LU	2016	1.42	2.09683	1.69186	1.72208	1.7605	1.5	76	44.1215	0.77046	5.62761	0.904	14.2	12.1	192.9	40818	80.7403	5.5	19.5639	4.3	0.4	23.1	82.7	1.41	3.8	5.19	5.6	5.1	4.4	5.5	0.290833	19.6	40	7.71	6.3	72.5885	31.7
LU	2017	1.33	1.98893	1.68597	1.69426	1.74243	1.52	75	47.2747	0.796435	5.28576	0.908	14.2	12.2	192.9	41714	81.1127	7.3	19.1518	4.4	0.3	23.2	82.1	1.39	3.2	5.26	5.5	4.9	4.6	5.6	1.7308	21.8	41.3	7.73	5.5	71.0276	34.5
LU	2018	1.36	2.08776	1.77707	1.75719	1.81099	1.53	63	49.5969	0.8334	5.31554	0.909	14.2	12.2	192.9	42261	81.4047	6.3	18.5905	4.6	0.3	23.2	82.3	1.38	4.3	5.29	5.3	4.9	4.4	5.5	1.5282	20.9	42.3	7.75	5.6	69.646	35.4
LU	2019	1.35	2.11231	1.7333	1.70002	1.79377	1.49	60	51.5405	0.815456	5.31554	0.909	14.3	12.3	192.9	43029	81.5703	7.2	18.43	4.8	0.2	23.8	82.7	1.34	4.7	5.37	5.5	5	4.4	5.6	1.74332	22.4	43.1	7.75	5.6	68.2301	34.2
LU	2020	1.23	2.05772	1.84222	1.84221	1.79446	1.5	63	55.4646	0.8272	5.31554	0.916	14.3	13.02	192.9	44726	81.6317	8.2	19.1984	5	0.2	24.7	81.8	1.34	4.7	5.37	5.5	5	4.4	5.6	0.819957	24.5	46.7	7.75	6.8	67.1905	34.2
LU	2021	1.21	1.87159	1.71904	1.9152	1.78688	1.50828	78.2	58.9847	0.834566	5.31554	0.93	14.4	13.02	192.9	44726	81.6217	9.3	19.1984	4.7	0.2	24.7	81.8	1.34	4.7	5.37	5.5	5	4.4	5.6	2.52692	24.5	42.9	7.75	5.3	66.1442	34.2
LV	2007	0.56	0.352404	0.480013	1.00793	0.759257	0.83	20	38.4615	0.5944	4.82284	0.818	15.9	12.3	149.2	14958	68.1037	15.6	73.0433	5.5	9.8	4.7	70.8	1.54	8.5	5.52	3.11	3.77	4.46	5.39	10.093	8.4	34.5	7.94	6.1	8.14774	37.5
LV	2008	0.2	0.254886	0.558495	1.02467	0.809207	0.78	20	38.1169	0.5944	4.82284	0.821	16.2	12.2	149.2	15557	68.6178	15.5	72.3635	6.3	9.8	4.7	72.1	1.58	6.6	5.6	2.85	3.77	4.38	5.59	15.4023	18.5	38.3	7.88	7.7	8.23291	37.2
LV	2009	0.35	0.226274	0.62381	0.985588	0.814353	0.85	30	37.6157	0.588505	4.65944	0.819	15.9	12.3	149.2	13801	68.4179	14.3	73.0549	6.6	9.9	4.1	72.8	1.46	7.6	6.12	3.19	3.77	4.4	5.48	3.53411	37	45.1	7.78	17.5	8.36972	36
LV	2010	0.53	0.228384	0.70864	0.983676	0.787821	0.79	40	37.0626	0.58261	5.0232	0.817	15.6	12.5	149.2	13419	67.8779	12.9	69.051	6.2	15	4.5	73.1	1.36	5.6	6.12	3.11	3.88	4.69	5.44	-1.08464	47.6	45.8	7.74	19.5	8.55	35
LV	2011	0.32	0.286688	0.698059	0.959808	0.746999	0.74	41	36.5622	0.621505	5.42283	0.822	15.4	12.6	149.2	12979	67.334	11.6	67.9535	6	16.1	3.9	73.9	1.33	6.6	5.54	3.1	3.87	4.68	5.17	4.37074	45.1	42.3	7.76	16.2	8.71566	35.8
LV	2012	0.45	0.245277	0.838323	1.01659	0.785438	0.78	47	36.2194	0.6604	5.31315	0.825	15.2	12.6	149.2	13588	67.5038	10.6	66.6435	5.7	12.3	4.2	74.1	1.44	6.3	5.38	3.16	4.02	4.76	5.27	2.25779	42.4	38.8	7.88	15	8.81627	35.2
LV	2013	0.59	0.328476	0.889054	1.04387	0.767767	0.77	35	36.1387	0.689075	5.39389	0.834	15.4	12.7	149.2	14090	68.3697	9.8	69.0766	5.7	13.8	5.1	74.3	1.52	4.4	5.37	3	4.18	5.1	5.39	-0.0294548	40.3	38.5	7.97	11.9	8.91056	35.5
LV	2014	0.49	0.415496	0.958376	1.17165	0.872307	0.85	54	36.425	0.71775	5.6762	0.836	15.8	12.6	149.2	14911	68.8513	8.5	70.8979	5.9	12.4	4.6	74.5	1.65	3.8	5.47	3.09	4.1	5.22	5.35	0.620491	41.6	38.9	8.11	10.8	8.99835	35.1
LV	2015	0.44	0.468415	1.08912	1.0888	0.79448	0.85	52	37.1829	0.699375	5.98382	0.842	15.8	12.8	149.2	15966	69.7877	9.9	74.2999	5.9	8.4	4.8	74.8	1.7	4.1	5.65	3.31	4.03	5.18	5.37	0.174242	37	38.6	8.12	9.9	9.07504	34.2
LV	2016	0.48	0.431208	1.00488	1.08024	0.959022	0.84	69	38.4747	0.681	5.68541	0.845	15.8	12.9	149.2	16729	69.8243	10	80.6048	5.5	8.2	5.1	74.9	1.74	3.7	6.14	3.2	4.1	5.1	5.1	0.140633	40.3	37.5	8.02	9.6	9.15345	34.3
LV	2017	0.46	0.538237	0.906006	1.15701	0.934731	0.8	69	40.8933	0.6903	5.17351	0.849	16	13	149.2	17391	69.8674	8.6	88.0574	5.8	6.2	3.5	74.9	1.69	4.1	5.97	3	4.2	5.1	5.2	2.93036	38.9	38.7	7.97	8.7	9.24272	35.6
LV	2018	0.41	0.329422	1.04186	1.14237	0.957085	0.78	66	43.1516	0.6996	5.2021	0.854	16.2	13	149.2	18266	70.14	8.3	93.0245	5.8	6.2	5.5	75.1	1.6	3.2	6.19	3.5	4.5	4.8	5.5	2.53445	37	39.4	7.89	7.4	9.30974	35.1
LV	2019	0.44	0.511726	1.10471	1.19279	1.01409	0.86	70	44.5147	0.7397	5.2021	0.854	16.2	13	149.2	18899	70.4424	8.7	94.8645	5.7	4.3	4.7	75.7	1.61	3.4	6.58	3.6	4.6	4.9	5.7	2.81141	36.5	38.2	7.89	6.3	9.37556	34.5
LV	2020	0.46	0.722601	0.882272	1.18787	0.956737	0.87	76	47.2139	0.7798	5.2021	0.866	16.2	13.25	150	19353	71.3976	7.2	94.5108	5.9	4.3	4.8	75.7	1.61	3.4	6.58	3.6	4.6	4.9	5.7	0.219065	42	42.2	7.89	8.1	9.43382	34.5
LV	2021	0.69	0.74679	0.872737	1.22348	0.864451	0.906309	77.43	49.4795	0.790706	5.2021	0.863	16.2	13.25	147.6	19353	72.1323	7.3	94.5108	5.6	4.3	4.8	75.7	1.61	3.4	6.58	3.6	4.6	4.9	5.7	3.27583	43.6	44	7.89	7.6	9.52822	34.5
MT	2007	1.27	1.02343	1.20634	1.14428	1.62964	1.24	25	43.1194	0.652568	5.51078	0.831	13.75	13.5	112.7	28480	72.057	30.2	33.6028	5.2	0.7	32.6	79.9	1.35	6.6	8.17	3.17	4.4	4.87	5.41	1.24922	61.9	40.9	7.67	6.5	16.7602	29.2
MT	2008	1.27	0.99796	1.27961	1.20185	1.62492	1.25	25	42.8096	0.6582	5.51078	0.833	13.75	13.5	112.7	27819	72.1555	27.2	32.4184	5.1	0.7	32.6	79.7	1.43	8.5	7.86	3.28	4.4	5.19	5.61	4.25862	61.8	42.2	7.62	6	16.6538	29
MT	2009	1.25	0.772958	1.174	1.3669	1.48071	1.15	34	42.3104	0.650404	5.46446	0.835	13.75	13.5	112.7	27312	72.3561	25.7	35.5117	5.3	1.3	24.7	80.4	1.42	5.5	7.92	2.9	4.4	5.44	5.75	2.08433	66.3	41.2	7.69	6.9	16.5281	30.2
MT	2010	1.25	0.790254	1.1925	1.43089	1.417	1.17	37	41.7362	0.61293	5.50479	0.847	13.75	13.5	112.7	27041	72.0978	21.4	37.3858	5.4	1.6	19.3	81.5	1.36	5.6	7.95	2.83	4.4	5.57	5.98	1.51564	65.5	40.2	7.75	6.9	16.44	29
MT	2011	1.06	0.766092	1.19523	1.33991	1.28678	1.14	37	41.2013	0.659718	5.81484	0.848	13.75	13.5	112.7	25619	72.1681	18.8	39.9993	5.6	1.1	23.3	80.9	1.45	6.5	8.45	2.99	4.4	5.64	6.05	2.96299	70	42	7.86	6.4	16.3735	29.1
MT	2012	1.07	0.942899	1.24782	1.32794	1.34491	1.17	41	40.8202	0.7131	6.03145	0.854	13.75	13.5	112.7	25416	72.1498	18.1	42.4792	5.6	1.2	19.2	80.9	1.42	5.3	8.38	3.06	4.4	5.73	5.91	2.37582	66.6	42.1	7.8	6.2	16.2231	29.4
MT	2013	1.04	0.98349	1.25798	1.29845	1.33299	1.16	32	40.707	0.680983	5.92897	0.861	13.75	13.5	112.7	25541	72.5913	17.1	43.8914	5.6	0.9	18.1	81.9	1.36	6.7	8.5	3.43	4.4	5.77	5.75	1.18028	66.4	40.8	7.87	6.1	15.9976	28.8
MT	2014	1.13	0.851918	1.0282	1.08309	1.19357	1.18	41	40.9763	0.6518	5.87931	0.868	13.75	13.5	112.7	25834	73.4424	17	44.3358	5.4	1.1	20.2	82.1	1.38	5	9.09	3.65	4.4	5.54	5.48	0.310306	62.1	40.3	7.94	5.7	15.6714	29
MT	2015	1.06	0.900723	0.850119	1.16886	1.13547	1.2	42	41.7422	0.71549	5.84537	0.877	13.75	13.5	112.7	26167	73.1557	16.3	47.1226	5.1	0.8	24.6	82	1.37	5.8	8.9	3.37	4.4	5.23	5.2	1.10055	56.2	38.5	7.95	5.4	15.3041	29.4
MT	2016	1.08	0.721299	0.955412	1.15679	0.997804	1.2	45	43.1316	0.74242	5.6329	0.881	13.75	13.5	112.7	26462	74.0262	15.6	48.6034	5.1	1	22.3	82.6	1.37	7.4	8.94	3.2	4.4	5.3	5.6	0.642703	54.7	36.4	8	4.7	14.9596	29.1
MT	2017	1.25	0.742209	1.00666	1.28492	1.14733	1.17	46	45.1719	0.764448	5.62163	0.883	13.75	13.5	112.7	26749	74.4452	14	54.2599	4.6	0.2	28.7	82.4	1.26	6.7	8.89	3.2	4.4	5.3	5.7	1.36435	47.8	34.5	7.98	4	14.5454	29.2
MT	2018	1.28	0.580658	0.967164	1.33654	1.05407	1.09	47	48.4776	0.8011	5.50525	0.885	13.75	13.5	112.7	26749	74.7926	14	59.2518	5	0.2	24.4	82.5	1.23	5.6	8.81	3.2	4.4	4.7	5.4	1.15782	43.7	35.8	7.94	3.7	14.0442	28.7
MT	2019	1.02	0.239903	0.858119	0.955733	0.952385	1.08	50	51.955	0.819879	5.50525	0.885	13.75	13.5	112.7	26749	75.07	13.9	64.8729	5.1	0	21.1	82.9	1.14	6.7	8.21	3.3	4.4	5.1	5.5	1.64206	40.7	37.5	7.94	3.6	13.5019	31
MT	2020	0.95	0.371235	1.03946	1.21925	0.91626	1.12	55	56.4675	0.8547	5.50525	0.895	13.75	13.5	112.7	26749	74.5602	12.6	71.4982	5.9	0	23.2	82.6	1.14	6.7	8.21	3.3	4.4	5.1	5.5	0.638545	53.3	45.7	7.94	4.4	13.2123	31
MT	2021	0.97	0.317581	0.892641	0.813723	1.73935	1.08169	63.38	59.5616	0.876761	5.50525	0.918	13.75	13.5	112.7	26749	74.5809	10.7	71.4982	5.5	0	23.2	82.6	1.14	6.7	8.21	3.3	4.4	5.1	5.5	1.49789	56.3	43.7	7.94	3.4	13.1392	31
NL	2007	0.78	2.16994	1.72833	1.79911	1.78735	1.52	61	45.9053	0.86722	5.98427	0.904	16.6	12	158.07	29533	80.7873	11.9	59.942	5.1	0.3	22.7	80.4	1.72	4.1	9.05	5.68	5.64	6.67	6.37	1.61386	43	42.7	7.85	4.2	39.0205	29.6
NL	2008	0.87	2.11824	1.69621	1.77502	1.76136	1.48	61	45.4474	0.8631	5.98427	0.906	16.8	12	158.07	29908	80.9958	11.4	60.3362	5.2	0.3	22.7	80.5	1.77	3.8	9.28	5.29	5.64	6.61	6.34	2.4865	54.7	43.5	7.79	3.7	38.8652	29.3
NL	2009	0.94	2.13432	1.73973	1.69995	1.81451	1.46	61	44.7034	0.87134	5.84389	0.906	16.8	11.9	158.07	30372	81.503	11.3	61.167	5.6	0.3	24	80.9	1.79	3.8	9.99	5.35	5.64	6.6	6.36	1.18978	56.8	47.9	7.66	4.4	38.6724	27.9
NL	2010	0.94	2.09866	1.7754	1.73154	1.81906	1.45	64	43.8449	0.8096	6.0075	0.911	17	12	158.07	30335	81.1752	10.1	63.716	5.6	0.4	23	81	1.79	3.8	10.16	5.45	5.69	6.57	6.34	1.27531	59.3	48.2	7.7	5	38.47	27.8
NL	2011	1.11	2.08819	1.8267	1.81124	1.82214	1.54	62	43.0436	0.87546	6.17828	0.922	17.9	12	158.07	30409	80.8452	9.2	75.8785	5.5	0.4	20.9	81.3	1.76	3.6	10.23	5.65	5.73	6.63	6.5	2.34107	61.7	47.1	7.75	5	38.2862	27.8
NL	2012	1.19	2.09837	1.84821	1.75301	1.85991	1.61	67	42.4712	0.91249	6.30243	0.921	17.8	12.1	158.07	30160	80.989	8.9	76.6067	5.5	0.5	24	81.2	1.72	3.7	10.54	6.01	5.71	6.77	6.59	2.45555	66.2	47	7.73	5.8	38.1474	27.6
NL	2013	1.14	2.0242	1.81707	1.77045	1.83392	1.57	79	42.2995	0.879579	6.2655	0.924	17.9	12.1	160.54	29792	81.4197	9.3	76.6067	5.4	0.4	20.9	81.4	1.68	3.8	10.58	6.05	5.48	6.79	6.46	2.5069	67.7	46.8	7.71	7.3	38.0377	28.1
NL	2014	1.05	1.96487	1.84261	1.76927	1.97799	1.55	75	42.7002	0.88966	6.25457	0.925	18	12.1	160.98	30096	81.4066	8.7	80.5699	5.4	0.5	23.2	81.8	1.71	3.6	10.57	6.14	5.62	6.81	6.45	0.976035	67.9	46.1	7.82	7.4	37.8967	28.6
NL	2015	0.93	1.8751	1.85911	1.79903	1.94295	1.56	75	43.8449	0.883699	6.37526	0.927	18	12.2	166.76	30385	81.2897	8.2	80.5699	5.3	0.1	22.2	81.6	1.66	3.3	10.32	6.22	5.69	6.77	6.41	0.600248	64.6	44.8	7.85	6.9	37.7371	28.2
NL	2016	0.91	1.90379	1.85656	1.97617	1.88704	1.54	76	45.9053	0.86586	6.13374	0.929	18	12.2	192.4	30819	81.6176	8	80.3648	5.3	0.2	22.6	81.7	1.66	3.5	10.29	6.1	5.6	6.8	6.5	0.316667	61.9	43.6	7.82	6	37.5311	28.2
NL	2017	0.92	1.79199	1.85493	2.05072	1.80134	1.5	79	49.0532	0.887819	6.01836	0.932	18	12.3	175.23	30954	82.1337	7.1	84.9805	5.1	0.1	22.4	81.8	1.62	3.6	10.11	6.1	5.8	6.8	6.6	1.38146	57	42.5	7.72	4.9	37.3122	28.5
NL	2018	0.85	1.92785	1.8504	2.01962	1.78683	1.49	82	52.0994	0.8757	5.9742	0.934	18	12.3	191.25	31535	82.5723	7.3	87.0978	5.1	0.2	23.6	81.9	1.59	3.5	10.03	6.2	5.5	6.3	6.3	1.7035	52.4	42.3	7.82	3.8	37.096	28.1
NL	2019	0.85	1.9061	1.80327	1.86123	1.77776	1.49	81	54.4552	0.891939	5.9742	0.933	18	12.4	188.91	32150	82.3617	7.5	87.0978	5	0.2	23.3	82.2	1.57	3.6	10.13	6.4	5.7	6.4	6.4	2.6337	48.5	42.1	7.82	3.4	36.8498	29.2
NL	2020	0.85	2.03342	1.85336	1.75338	1.75982	1.53	86	58.8844	0.9228	5.9742	0.944	18	12.58	183.67	32515	82.7098	7	92.0122	5.3	0.2	26.2	81.5	1.57	3.6	10.13	6.4	5.7	6.4	6.4	1.27246	54.7	47.8	7.82	3.8	36.6501	29.2
NL	2021	0.92	2.03564	1.76668	1.75258	0.444529	1.50255	87.27	65.1484	0.896059	5.9742	0.941	18	12.58	183.3	32515	82.2391	5.3	92.0122	5.1	0.2	26.2	81.5	1.57	3.6	10.13	6.4	5.7	6.4	6.4	2.67572	52.4	46.6	7.82	4.2	36.4571	29.2
PL	2007	0.68	0.299164	0.387234	0.772201	0.428653	0.88	22	26.2378	0.604262	3.86509	0.819	15	11.8	60.63	15436	66.6886	5	67.212	5.7	6	17.4	75.4	1.31	6	5.87	2.57	2.89	3.2	3.63	2.45874	44.5	42.9	7.03	9.6	9.41929	34
PL	2008	0.91	0.461351	0.473243	0.832243	0.546503	0.95	22	25.8638	0.6134	3.86509	0.824	15	11.9	60.63	16105	67.2663	5	70.2271	5.6	6	17.4	75.6	1.39	5.6	6.38	1.91	2.89	2.62	3.69	4.16497	46.7	44.2	7.09	7.1	9.42068	33.5
PL	2009	0.94	0.445084	0.531757	0.952038	0.628406	1.03	25	25.256	0.596158	4.06077	0.828	15.1	12.1	60.63	16918	67.5416	5.3	72.3127	5.4	7.5	17.4	75.9	1.4	5.6	6.59	2.06	2.89	2.82	3.74	3.79539	49.8	45	7.16	8.2	9.32588	33.4
PL	2010	1.02	0.519274	0.627806	0.980891	0.685299	1.04	28	24.5546	0.55822	4.2369	0.835	15.3	12.2	60.63	17365	67.9284	5.4	74.7552	5.5	8.3	18	76.4	1.41	5	6.41	2.23	2.75	3.26	3.65	2.58069	54	46.2	7.17	9.7	9.32	33.2
PL	2011	1.07	0.568885	0.607381	0.928218	0.766213	1.03	28	23.9001	0.606902	4.54164	0.84	15.2	12.3	60.63	17597	68.8404	5.6	74.6585	5.4	7.9	18	76.8	1.33	4.7	6.24	2.33	2.47	3.45	3.65	4.2394	55.1	44.4	7.27	9.7	9.32008	33.2
PL	2012	1.05	0.658368	0.659814	0.960484	0.779871	1.06	32	23.4325	0.64414	4.71936	0.836	15.3	11.7	60.63	17536	69.1163	5.7	73.9615	5.4	9	18.1	76.9	1.33	4.6	6.22	2.62	2.38	3.52	3.81	3.56037	54.8	43.4	7.36	10.1	9.3189	33
PL	2013	0.97	0.645266	0.662097	1.04645	0.799632	1	23	23.2923	0.640171	4.52591	0.851	16.3	12.1	90.47	17979	69.0748	5.6	71.8564	5.3	8.8	17.5	77.1	1.29	4.6	6.41	3.05	2.56	3.68	3.91	0.991983	57.1	43.4	7.27	10.3	9.32338	33.1
PL	2014	0.84	0.683466	0.748835	1.05491	0.820154	1.11	27	23.6195	0.64822	4.60509	0.853	16	12.1	95.19	18377	69.2454	5.4	68.4472	5.3	7.8	17.3	77.8	1.32	4.2	6.39	3.55	2.93	3.97	4.02	0.0538213	51.4	42.9	7.47	9	9.32797	32.8
PL	2015	0.87	0.720249	0.727468	1.00014	0.783025	1.04	27	24.5546	0.689172	4.85707	0.858	16.1	12.2	109.74	19514	69.7064	5.3	66.9462	5.3	7.3	16.3	77.5	1.32	4	6.39	3.81	3.11	4.02	4.07	-0.874126	51.3	41.7	7.45	7.5	9.33938	31.8
PL	2016	0.51	0.781323	0.653346	0.951996	0.609928	0.84	30	26.2378	0.72108	4.78125	0.864	16.4	12.3	153.61	20591	70.0875	5.2	67.0045	5	6.6	15.9	78	1.39	4	6.53	4	3.3	4.1	4.3	-0.664767	54.5	41.3	7.33	6.2	9.34634	31.2
PL	2017	0.52	0.729469	0.567833	0.881161	0.441422	0.78	31	28.8093	0.75207	4.64418	0.868	16.4	12.3	150.21	21863	69.9865	5	67.8274	4.9	3.3	16.2	77.8	1.48	4	6.56	4.1	3.6	4.2	4.5	2.07594	50.8	41.4	7.31	4.9	9.34898	29.7
PL	2018	0.49	0.654107	0.562985	0.94255	0.420491	0.7	35	31.4783	0.7926	4.58707	0.872	16.4	12.3	146.58	22187	69.5844	4.8	68.6201	5	4.2	15.5	77.7	1.46	3.8	6.33	4.1	4	4.4	4.8	1.81295	48.7	41.4	7.04	3.9	9.34782	30.2
PL	2019	0.56	0.642129	0.534801	1.0134	0.43126	0.67	40	33.9399	0.819352	4.58707	0.872	16.3	12.5	147.98	23270	69.4553	5.2	69.184	5	4.2	15.4	78	1.44	3.8	6.45	4.3	3.9	4.5	4.8	2.22748	45.7	41.9	7.04	3.3	9.35764	30.2
PL	2020	0.57	0.650794	0.376499	0.885997	0.539886	0.62	42	37.6047	0.8531	4.58707	0.88	16.3	13.17	141.83	24244	69.7579	5.4	70.4771	5.2	4.2	14.4	76.6	1.44	3.8	6.45	4.3	3.9	4.5	4.8	3.37447	57.2	48.2	7.04	3.2	9.36055	30.2
PL	2021	0.51	0.57201	0.292777	0.840024	1.13341	0.587245	47.5	40.9974	0.886684	4.58707	0.876	16.03	13.17	132.6	24244	70.0718	5.9	70.4771	4.9	4.2	14.4	76.6	1.44	3.8	6.45	4.3	3.9	4.5	4.8	5.05503	53.8	44.2	7.04	3.4	9.41035	30.2
PT	2007	0.82	1.03628	0.900742	1.08139	1.01689	1.23	19	36.7451	0.643735	5.02226	0.81	15.4	7.7	105.1	21751	71.9895	36.5	57.7947	5.9	1	10.2	79.3	1.35	3.4	9.25	5.61	4.41	4.78	5.61	2.45397	72.7	44.5	7.47	8.1	17.0363	36.8
PT	2008	0.99	1.07017	1.08549	1.10041	1.0204	1.2	19	36.3815	0.6479	5.02226	0.814	15.4	7.8	105.1	21959	72.192	34.9	61.6109	6	1	10.2	79.5	1.39	3.3	9.58	5.79	4.41	4.69	5.41	2.58851	75.6	45.3	7.4	7.7	17.0116	36.6
PT	2009	0.79	1.09293	1.15626	0.991403	1.06492	1.13	21	35.7966	0.644628	4.9389	0.817	15.8	7.9	105.1	22522	72.33	30.9	62.6416	6.5	3	10.3	79.7	1.34	3.6	10.13	5.98	4.41	4.72	5.18	-0.83553	87.8	50.2	7.23	9.6	17.0004	34.9
PT	2010	0.72	1.06877	0.986489	0.719822	1.03224	1.11	26	35.1248	0.57869	5.22339	0.822	16	8.1	105.1	22392	71.9511	28.3	65.6021	6.7	1.7	7.8	80.1	1.39	2.5	10.03	6.17	4.51	4.85	5.29	1.40257	100.2	51.9	7.28	11	16.99	35.8
PT	2011	0.74	1.08835	0.926778	0.62597	1.00388	1.11	37	34.5006	0.658484	5.61165	0.827	16	8.3	105.1	21479	71.7116	23	68.429	6.1	1.3	10.4	80.7	1.35	3.1	9.73	6.29	4.4	4.93	5.53	3.65301	114.4	50	7.5	12.9	17.0085	36.3
PT	2012	0.78	0.962785	1.00816	0.826946	1.04204	1.03	39	34.0584	0.7165	5.71979	0.829	16.1	8.5	105.1	20725	71.7925	20.5	68.5103	5.4	2.9	9.1	80.6	1.28	3.4	9.65	6.39	4.46	5.03	5.64	2.77334	129	48.9	7.57	15.8	17.0811	36
PT	2013	0.75	0.919352	1.2005	0.804151	1.04506	1.07	38	33.9327	0.684066	5.69491	0.837	16.2	8.6	119.76	20526	71.5597	18.9	66.1367	5.5	2.9	9.9	80.9	1.21	2.9	9.4	6.35	4.44	5.18	5.62	0.274417	131.4	49.9	7.69	16.4	17.1759	36.2
PT	2014	0.81	0.914636	0.987899	0.749973	1.12167	1.11	41	34.2579	0.68996	5.66812	0.84	16.3	8.9	124.71	20399	72.2248	17.4	65.5036	5.3	3.5	8.2	81.3	1.23	2.9	9.34	6.34	4.44	5.42	5.7	-0.278153	132.9	51.7	7.67	14.1	17.2639	35.6
PT	2015	0.92	0.929147	1.18882	0.956852	1.13165	1.13	43	35.1684	0.716916	5.73723	0.843	16.8	9.1	129.16	21025	72.6532	13.7	61.7563	5.1	3	8.8	81.3	1.31	2.9	9.32	6.16	4.26	5.3	5.56	0.487939	131.2	48.2	7.64	12.6	17.3354	35.5
PT	2016	0.97	0.897863	1.18345	0.844399	1.07487	1.16	45	36.761	0.71437	5.3649	0.846	16.5	9.1	181.18	21582	73.1837	14	63.2556	4.8	2.4	8.7	81.3	1.36	3.2	9.39	5.9	4.2	5.1	5.4	0.607397	131.5	44.8	7.57	11.2	17.391	35.2
PT	2017	1.12	0.861192	1.33318	0.911112	1.13865	1.2	46	39.2845	0.757333	5.10742	0.848	16.4	9.2	178.43	21863	73.5667	12.6	63.9358	4.6	2.3	10.4	81.6	1.38	2.7	9.31	6	4.2	5.2	5.5	1.36861	126.1	45.4	7.58	9	17.434	33.8
PT	2018	1.13	0.840259	1.21854	0.884958	1.14283	1.17	42	42.0906	0.8031	5.06144	0.85	16.4	9.2	166.71	22405	73.8914	11.8	65.6627	4.4	2.1	9.7	81.5	1.42	3.3	9.41	6.1	4.6	5	5.4	0.993716	121.5	43.2	7.6	7.1	17.4696	33.5
PT	2019	1.07	0.778425	1.16868	0.969835	1.13852	1.2	41	44.3094	0.801526	5.06144	0.85	16.5	9.3	163.5	23237	74.5731	10.6	67.9307	4.5	1.7	9.5	81.9	1.43	2.8	9.53	6	4.2	4.9	5	0.338178	116.6	42.5	7.6	6.5	17.4621	32.8
PT	2020	1.03	0.751097	1.02344	0.833124	1.18343	1.26	45	47.474	0.8255	5.06144	0.864	16.5	9.576	162.91	22639	74.2847	8.9	70.3821	5	1.7	11.9	81.1	1.43	2.8	9.53	6	4.2	4.9	5	-0.0124383	134.9	49.2	7.6	6.9	17.4415	32.8
PT	2021	0.95	0.768556	0.991309	0.73607	0.407665	1.25804	48.85	49.9028	0.845949	5.06144	0.866	16.87	9.576	161.9	22639	74.2726	5.9	70.3821	4.6	1.7	11.9	81.1	1.43	2.8	9.53	6	4.2	4.9	5	1.26566	125.5	47.8	7.6	6.6	17.4599	32.8
RO	2007	0.2	-0.182706	-0.319075	0.507854	-0.09074	0.5	7	21.3427	0.5383	3.82179	0.78	14.6	10.5	25.52	16560	61.6792	17.3	58.2795	3.9	10.5	24.9	73.1	1.45	12	5.02	2	2.73	3.02	3.7	4.83733	11.9	37.5	7.53	6.4	6.14343	37.5
RO	2008	0.18	-0.142837	-0.324172	0.58071	-0.0136101	0.51	7	21.0734	0.5383	3.82179	0.795	15.3	10.6	25.52	16275	62.3179	15.9	65.7934	4.3	10.5	24.9	73.5	1.6	11	5.02	1.91	2.73	3.13	3.88	7.8508	12.3	37.7	7.4	5.8	6.24682	36.4
RO	2009	0.36	-0.26255	-0.35975	0.602762	0.0454078	0.46	7	20.6532	0.54203	3.9926	0.798	15.6	10.6	25.52	15707	62.5951	16.6	68.5925	3.8	8.5	25.2	73.7	1.66	10.1	5.28	1.98	2.73	3.26	4.05	5.58742	21.8	39.4	7.5	6.9	6.29445	35.6
RO	2010	0.27	-0.305512	-0.140585	0.642886	0.0906951	0.43	8	20.1771	0.54791	3.99774	0.797	15.4	10.7	25.52	15619	62.3317	19.3	63.9954	3.3	10.6	26.8	73.7	1.59	9.8	5.77	2.11	2.46	2.97	3.87	6.09142	29	39.5	7.49	7	6.34	35.5
RO	2011	0.19	-0.287127	-0.206182	0.658256	0.0927155	0.38	7	19.7403	0.57727	4.34843	0.798	15	10.8	25.52	16198	62.4797	18.1	58.1854	4.1	11.8	26.1	74.4	1.47	9.4	4.7	2.1	2.36	2.75	3.64	5.78925	32.3	38.1	7.51	7.2	6.3626	35.9
RO	2012	0.08	-0.331757	-0.182115	0.554657	0.0802307	0.32	31	19.4375	0.60595	4.39984	0.796	14.4	10.9	25.52	15752	61.9162	17.8	49.7139	3	11.1	26.6	74.4	1.52	9	4.73	1.94	2.24	2.64	3.41	3.33492	35.4	36.2	7.63	6.8	6.39263	36.5
RO	2013	0.18	-0.25253	0.0991476	0.611766	0.167006	0.31	5	19.364	0.584279	4.31923	0.8	14.5	10.9	57.75	16065	62.0932	17.3	46.845	2.8	10.7	27.7	75.1	1.46	8.9	5.2	2.08	2.33	3	3.36	3.98471	37.8	36	7.78	7.1	6.4222	36.9
RO	2014	0.05	-0.184242	0.163652	0.581345	0.208449	0.43	10	19.6147	0.56315	4.50382	0.803	14.5	10.9	63.27	16548	62.4774	18.1	47.1371	3	9.8	26.9	75	1.56	8.2	5.02	2.75	2.86	3.39	3.62	1.06831	39.2	35.4	7.87	6.8	6.43781	36
RO	2015	0.19	-0.102436	0.107282	0.596795	0.195315	0.49	11	20.2846	0.558488	4.82207	0.806	14.5	10.9	83.63	17162	62.9441	19.1	46.7267	3.1	9.4	26.7	74.9	1.62	7.5	4.95	2.75	2.75	3.42	3.56	-0.594156	37.8	36	7.86	6.8	6.46719	35.9
RO	2016	0.28	-0.102678	-0.0409146	0.587475	0.424578	0.54	9	21.3896	0.56114	4.77905	0.808	14.6	11	146.13	17862	63.7886	18.5	48.2406	3.3	6.5	26.6	75.2	1.69	6.8	5	2.6	2.4	3.4	3.7	-1.5448	37.9	35	7.89	5.9	6.50781	34.4
RO	2017	0.06	-0.0743129	-0.0524346	0.48818	0.419511	0.6	9	23.2095	0.610968	4.76387	0.813	14.3	11	143.04	18892	64.2992	18.1	49.3819	2.8	4.7	27.9	75.2	1.78	6.5	5.15	2.7	2.6	3.5	4	1.33902	35.3	33.6	7.86	4.9	6.54736	36
RO	2018	0.05	-0.151616	-0.13303	0.424151	0.359746	0.52	9	25.6833	0.6671	4.07082	0.816	14.3	11	144.05	20234	64.6804	16.4	51.0125	3.2	4.9	26.4	75.3	1.76	6	5.56	3	3.1	3.9	4.7	4.62548	34.5	34.5	7.83	4.2	6.58133	35.8
RO	2019	0.56	-0.16136	-0.162179	0.461586	0.401676	0.52	12	27.0761	0.713093	4.07082	0.816	14.3	11.1	140.31	20234	65.8411	15.3	51.3538	3.6	4.9	28	75.6	1.77	5.8	5.74	3	2.8	3.9	4.6	3.82785	35.1	36	7.83	3.9	6.61456	34.8
RO	2020	0.59	-0.0285288	-0.220549	0.38261	0.368868	0.58	13	29.9801	0.7605	4.07082	0.828	14.3	11.28	132.44	20234	65.3506	15.6	53.2308	3.7	4.9	31.7	74.2	1.77	5.8	5.74	3	2.8	3.9	4.6	2.63107	46.9	41.5	7.83	5	6.66032	34.8
RO	2021	0.53	-0.0379151	-0.129638	0.30902	0.705731	0.602024	15.65	32.8679	0.798997	4.07082	0.821	14.23	11.28	131.7	20234	65.7094	15.3	53.2308	3.2	4.9	31.7	74.2	1.77	5.8	5.74	3	2.8	3.9	4.6	5.05233	48.9	39.8	7.83	5.6	6.70743	34.8
SE	2007	1.27	2.24464	2.0254	1.57208	1.90989	1.51	59	48.3306	0.8858	6.34003	0.905	15.7	12.5	171.72	27494	83.0045	8	74.8371	6.3	2.6	36	81.1	1.88	2.5	8	5.65	5.42	5.89	6.03	2.21217	38.9	49.3	7.64	6.2	40.9541	27.1
SE	2008	1.13	2.22735	1.95643	1.63578	1.93148	1.52	59	47.9001	0.9157	6.34003	0.901	15.7	12.2	171.72	28000	83.0083	7.9	70.737	6.4	2.6	36	81.3	1.91	2.5	8.21	5.63	5.42	5.79	6.02	3.43705	37.5	50	7.62	6.2	40.643	28.1
SE	2009	1.09	2.25319	2.04536	1.65254	1.96597	1.55	65	47.2487	0.85578	6.36212	0.899	15.7	12.2	171.72	28235	83.1142	7	70.7432	6.7	2.1	37.9	81.5	1.94	2.5	8.77	5.69	5.42	5.87	6.04	-0.494461	40.7	52.4	7.64	8.4	40.2937	27.3
SE	2010	1.09	2.22864	1.96771	1.65866	1.93777	1.54	68	46.5171	0.74744	6.40302	0.906	15.9	12.3	171.72	28731	82.7844	6.5	73.6731	6.4	2	35.1	81.6	1.98	2.5	8.32	5.71	5.35	6.15	6.2	1.15799	38.1	50.4	7.81	8.6	39.95	27.7
SE	2011	1.23	2.1748	1.93092	1.8988	1.92787	1.61	74	45.8462	0.837559	6.41354	0.906	15.8	12.4	171.72	29311	83.1177	6.6	72.8254	6.3	1.5	37.3	81.9	1.9	2.1	10.42	5.66	5	6.04	6.25	2.96115	37.2	49.8	7.79	7.8	39.6531	27.6
SE	2012	1.17	2.28498	1.9201	1.90786	1.93562	1.69	78	45.3768	0.8599	6.445	0.908	15.8	12.4	171.72	29982	83.0952	7.5	68.8176	6.4	1.5	34.7	81.8	1.91	2.6	10.74	5.58	4.68	5.93	5.97	0.888378	37.5	51	7.77	8	39.3613	27.6
SE	2013	1.13	2.24678	1.79716	1.90551	1.95946	1.66	78	45.2497	0.837189	6.08467	0.927	18	12.2	191.36	30221	82.8876	7.1	63.2172	6.5	2.2	34.6	82	1.89	2.7	10.9	5.52	4.57	5.82	5.73	-0.044293	40.3	51.7	7.75	8.1	39.0243	28.8
SE	2014	1.07	2.11511	1.68771	1.81139	1.97965	1.61	81	45.6057	0.8225	6.17693	0.929	18	12.3	180.92	30484	82.6807	6.7	62.1806	6.5	1.8	31.3	82.3	1.88	2.2	10.95	5.5	4.54	5.6	5.67	-0.179638	45	50.7	7.85	8	38.6427	28.4
SE	2015	0.95	2.18836	1.71561	1.81507	2.02621	1.57	73	46.5858	0.850803	6.31749	0.932	18	12.4	193.86	30990	82.2031	7	62.2825	6.4	1.2	30.3	82.2	1.85	2.5	10.8	5.36	4.25	5.62	5.6	-0.0467847	43.7	49.3	7.87	7.4	38.2398	29.2
SE	2016	1.02	2.15242	1.69918	1.8542	1.99345	1.56	78	48.3306	0.87039	6.25647	0.934	18	12.4	185.81	31788	82.7468	7.4	63.548	6.6	1.5	28.9	82.4	1.85	2.5	10.85	5.3	4.1	5.6	5.7	0.984269	42.3	49.7	7.73	7	37.7634	29.6
SE	2017	0.98	2.14843	1.71644	1.80147	1.86185	1.57	84	50.9424	0.875154	6.23473	0.935	18	12.4	172.74	31776	83.19	7.7	66.9882	6.7	1.3	29	82.5	1.78	2.4	10.79	5.5	4.6	5.5	5.8	1.7945	41	49.2	7.67	6.7	37.2553	28.8
SE	2018	0.94	2.14901	1.71131	1.83254	1.82619	1.57	83	55.3388	0.8882	6.15057	0.937	18	12.4	176.81	31852	83.0665	7.5	72.4612	6.9	1.5	28.9	82.6	1.76	2	10.94	5.6	4.4	5.5	5.8	1.95354	39.2	49.9	7.58	6.4	36.8204	30
SE	2019	1.04	2.13129	1.70926	1.80182	1.83254	1.56	86	58.3946	0.90543	6.15057	0.937	18	12.5	178.67	32049	83.2914	6.5	77.3291	6.9	1.4	26.1	83.2	1.71	2.1	10.87	5.3	4	5.3	5.7	1.78415	35.2	49.1	7.58	6.8	36.4497	29.3
SE	2020	1.02	2.12813	1.7191	1.68247	1.80639	1.5	86	61.5508	0.9365	6.15057	0.945	18	12.61	175.95	31499	82.847	7.7	84.5162	7.2	1.4	27.2	82.4	1.71	2.1	10.87	5.3	4	5.3	5.7	0.497367	39.5	52.1	7.58	8.3	36.1875	29.3
SE	2021	1.03	2.13034	1.65234	1.75257	1.80639	1.5056	90.63	66.1018	0.937753	6.15057	0.947	18	12.61	171.4	31499	83.2259	8.4	84.5162	6.7	1.4	27.2	82.4	1.71	2.1	10.87	5.3	4	5.3	5.7	2.1632	36.3	49.5	7.58	8.8	35.9704	29.3
SI	2007	1.1	1.00925	0.936191	0.799916	0.923824	1.06	35	38.0612	0.668197	5.46803	0.873	16.9	11.8	121.94	20804	72.9418	4.1	84.5739	5.9	0.2	16.4	78.4	1.38	2.8	7.51	4.46	3.48	4.45	4.67	3.6575	22.8	43.4	7.22	4.9	18.0095	24.4
SI	2008	1.15	0.981919	1.18783	0.834188	1.00898	1.02	35	37.7304	0.6681	5.46803	0.878	16.9	11.9	121.94	21352	72.8677	5.1	85.5154	6	0.2	16.4	79.1	1.53	2.4	7.85	4.66	3.48	4.81	4.77	5.64742	21.8	45.1	7.25	4.4	17.9798	23.7
SI	2009	0.93	1.05857	1.15473	0.915642	1.07543	1.06	35	37.2156	0.671897	5.5929	0.877	17	12.1	121.94	21045	73.5739	5.3	86.4424	6.6	0.2	17.2	79.4	1.53	2.4	8.54	4.94	3.48	5.25	4.86	0.839262	34.5	49.4	7.22	5.9	17.8061	24.8
SI	2010	0.87	0.923142	1.02624	0.761264	1.00841	1.05	44	36.6334	0.62426	5.7354	0.881	17.1	12.1	121.94	20924	73.4703	5	89.1532	6.5	0.1	17.9	79.8	1.57	2.5	8.57	4.84	3.24	5.3	4.77	1.80117	38.3	50.2	7.1	7.3	17.75	24.9
SI	2011	0.97	0.948859	0.989416	0.69726	1.05282	1.06	46	36.1003	0.683733	5.71173	0.883	16.9	12.2	121.94	20966	73.533	4.2	86.0175	6.4	0.1	18.8	80.1	1.56	2.9	8.54	4.68	2.88	5.24	4.64	1.80285	46.5	50.9	7.16	8.2	17.7175	24.9
SI	2012	0.94	0.839448	1.03152	0.63064	1.01495	1	48	35.7327	0.74921	5.79132	0.876	16.9	11.7	121.94	20111	73.2818	4.4	87.018	6.4	0.1	20.1	80.3	1.58	1.6	8.72	5.01	3.09	5.23	4.49	2.59741	53.6	49.4	7.17	8.9	17.6784	25.6
SI	2013	0.88	0.729339	1.01322	0.630147	1.0007	1	52	35.647	0.703648	5.83882	0.884	17.6	11.7	133.62	19649	72.9119	3.9	85.2881	6.4	0	23.1	80.5	1.55	2.9	8.74	5.08	3.24	5.09	4.33	1.7692	70	60.3	7.09	10.1	17.6565	26.2
SI	2014	0.97	0.726938	1.00499	0.661628	1.00144	0.96	53	35.9598	0.65054	6.00009	0.886	17.3	11.9	125.56	19843	72.704	4.4	82.2311	6	0.2	21.2	81.2	1.58	1.8	8.5	4.9	3.36	4.99	4.45	0.199344	80.3	50.8	7.31	9.7	17.6413	25.7
SI	2015	0.95	0.773314	0.972103	0.626349	0.974455	0.99	45	36.7875	0.731891	5.98657	0.886	17.2	11.9	134.49	20286	72.2504	5	80.261	5.6	0.2	21.7	80.9	1.57	1.6	8.5	4.65	3.18	4.97	4.42	-0.525552	82.6	48.7	7.33	9	17.6224	25.4
SI	2016	0.99	0.823036	1.12686	0.640269	1.08273	1.01	45	38.1222	0.77691	5.68161	0.892	17.4	12	175.93	21179	72.8082	4.9	77.8491	5.5	0.4	20.3	81.2	1.58	2	8.46	4.4	3	5.1	4.3	-0.0549995	78.5	46.2	7.31	8	17.6088	24.8
SI	2017	0.87	0.816408	1.17311	0.580253	1.02697	1.01	50	40.5269	0.767975	5.49235	0.899	17.4	12.3	175.45	21800	73.3225	4.3	78.589	5.4	3.5	21.4	81.2	1.62	2.1	8.19	4.4	2.9	5	4.3	1.42911	74.2	44.1	7.3	6.6	17.606	24.2
SI	2018	0.9	0.87059	1.12427	0.653744	1.05861	0.96	54	42.9953	0.7714	5.3754	0.902	17.4	12.5	175.36	22672	73.5812	4.2	77.1131	5.4	3.3	20.1	81.5	1.6	1.7	8.28	4.7	3.2	4.7	4.6	1.73861	70.3	43.5	7.33	5.1	17.5487	24.6
SI	2019	0.81	0.922138	1.08109	1.00893	1.11861	0.98	53	45.9319	0.808499	5.3754	0.902	17.6	12.7	175.98	23507	74.246	4.6	77.8828	5.5	2.9	21.9	81.6	1.61	2.1	8.52	4.9	3.1	4.7	4.6	1.63052	65.4	43.2	7.33	4.5	17.4076	24.4
SI	2020	0.71	0.807328	1.16624	0.922037	1.06649	0.94	67	48.199	0.8546	5.3754	0.917	17.6	12.8	172.15	24376	74.4174	4.1	79.9208	5.8	2.9	22.8	80.6	1.61	2.1	8.52	4.9	3.1	4.7	4.6	-0.0548568	79.6	51.2	7.33	5	17.2915	24.4
SI	2021	0.76	0.719231	1.1782	0.83427	1.73383	0.91467	69.1	52.8274	0.850919	5.3754	0.918	17.66	12.8	168.2	24376	74.7677	3.1	79.9208	5.7	2.9	22.8	80.6	1.61	2.1	8.52	4.9	3.1	4.7	4.6	1.91707	74.5	49.3	7.33	4.8	17.2503	24.4
SK	2007	1.04	0.349663	0.732056	1.02125	0.492794	0.95	40	30.6464	0.5889	4.69137	0.814	14.7	11.1	114.58	17031	68.8101	6.5	50.1877	3.7	1.3	19.5	74.6	1.27	6.1	7.18	3.47	4.43	4.48	3.68	2.75672	30.3	36.4	7.75	11.1	12.7397	24.7
SK	2008	1.08	0.362119	0.864835	1.1154	0.590271	0.94	40	30.2304	0.5889	4.69137	0.822	14.9	11.2	114.58	18129	69.0569	6	53.7513	3.7	1.3	19.5	74.9	1.34	5.9	6.96	3.11	4.43	4.25	3.52	4.59818	28.6	37	7.76	9.5	12.7229	26
SK	2009	0.92	0.270355	0.868976	1.1154	0.539761	0.88	38	29.6681	0.57564	4.57113	0.823	14.9	11.4	114.58	18381	68.953	4.9	56.0468	4.5	1.6	21	75.3	1.44	5.7	7.95	3.47	4.43	4.12	3.54	1.6151	36.4	44.4	7.66	12	12.6886	27.2
SK	2010	1.05	0.252293	0.788867	1.1154	0.568906	0.91	50	29.0668	0.56387	4.75226	0.829	15	11.6	114.58	18757	68.8992	4.7	57.0667	4.5	1.7	21.8	75.6	1.43	5.7	7.73	3.88	4.66	4	3.32	0.957018	40.6	42.1	7.69	14.4	12.66	27.3
SK	2011	0.97	0.236995	0.784615	1.1154	0.604222	0.97	48	28.5337	0.595872	5.02901	0.836	14.9	12.1	114.58	18266	68.9779	5.1	56.2475	4.3	2.2	19.2	76.1	1.45	4.9	7.35	3.59	4.45	3.9	3.18	3.91929	43.2	41.4	7.7	13.6	12.7397	26.5
SK	2012	1.09	0.0762676	0.787866	1.1154	0.490958	0.97	42	28.1761	0.62918	5.27668	0.841	14.9	12.3	114.58	18172	68.8526	5.3	56.14	4	2.2	21.6	76.3	1.34	5.8	7.54	3.7	4.52	3.96	3.36	3.6061	51.7	41.1	7.63	14	12.7181	26.1
SK	2013	1.12	0.0560333	0.730013	1.1154	0.468584	0.96	33	28.1013	0.621421	5.48886	0.844	14.9	12.2	114.58	18068	68.5596	6.4	54.3605	4.1	1.9	20.8	76.6	1.34	5.5	7.5	3.62	4.35	3.69	3.23	1.40047	54.7	42.5	7.64	14.2	12.7049	28.1
SK	2014	1.04	0.127809	0.797525	1.1154	0.485532	0.96	57	28.4165	0.61478	5.49106	0.845	14.8	12.3	108.74	18445	68.7072	6.7	52.6848	4.1	2.1	20.5	77	1.37	5.8	6.89	3.69	4.4	3.46	3.37	-0.0761653	53.5	43.4	7.69	13.2	12.6875	26.1
SK	2015	0.87	0.142983	0.76834	1.1154	0.492607	0.97	51	29.2292	0.601721	5.50802	0.849	14.7	12.5	109.09	19400	68.539	6.9	50.7001	4.2	2.1	21.2	76.7	1.4	5.1	6.79	4.03	4.59	3.16	3.52	-0.32522	51.7	45.6	7.53	11.5	12.6833	26.5
SK	2016	0.72	0.186319	0.830219	1.1154	0.625269	0.96	48	30.6464	0.59154	5.31666	0.851	14.5	12.6	130.82	19966	68.6943	7.4	47.7959	3.9	2.3	22.4	77.3	1.48	5.4	7.11	4.1	4.6	3	3.4	-0.52001	52.3	42.5	7.62	9.7	12.6583	25.2
SK	2017	0.91	0.132143	0.703707	1.1154	0.542975	0.91	47	33.3889	0.652354	5.15258	0.854	14.5	12.6	152.55	20545	68.9758	9.3	46.6344	3.9	2.4	23.3	77.3	1.52	4.5	6.77	4	4.4	3	3.5	1.31195	51.5	39.5	7.6	8.1	12.6425	23.2
SK	2018	0.74	0.262058	0.617311	1.1154	0.502119	0.84	51	36.3396	0.7155	4.93873	0.857	14.5	12.6	155.37	21848	69.6195	8.6	45.3672	3.9	2.6	22.3	77.4	1.54	5	6.71	4	4.1	3.3	3.9	2.51404	49.4	39.7	7.63	6.5	12.6226	25
SK	2019	0.67	0.218015	0.585226	1.1154	0.528445	0.86	59	37.6778	0.748414	4.93873	0.857	14.5	12.7	153.1	22450	70.1162	8.3	46.429	4.3	2.7	20.8	77.8	1.57	5.1	6.96	4	4	3.1	3.8	2.66456	48	40.5	7.63	5.8	12.6127	23.2
SK	2020	0.64	0.444788	0.544079	1.1154	0.678519	0.88	62	39.6986	0.7817	4.93873	0.86	14.5	12.91	152.53	22462	70.1781	7.6	47.6236	4.6	2.7	20.3	76.9	1.57	5.1	6.96	4	4	3.1	3.8	1.93694	58.9	44.8	7.63	6.7	12.5953	23.2
SK	2021	0.56	0.235205	0.529207	0.874235	1.03	0.914356	55.95	43.2051	0.805475	4.93873	0.848	14.51	12.91	149.7	22462	70.4013	7.8	47.6236	4.3	2.7	20.3	76.9	1.57	5.1	6.96	4	4	3.1	3.8	3.14961	62.2	46.3	7.63	6.8	12.6395	23.2
HR	2007	0.6	0.0918284	0.474211	0.491164	0.0876414	0.52	16	29.9267	0.589691	4.25236	0.801	14.3	10.1	93.06	17031	65.6021	4.5	47.1877	4.6	6	17.5	75.8	1.48	5.6	7.48	4.86	3.45	3.28	4.31	2.89928	37.2	45.8	6.72	9.9	10.6129	32.6
HR	2008	0.57	-0.0105806	0.569998	0.509801	0.0863836	0.47	16	29.573	0.565	4.25236	0.805	14.3	10.3	93.06	18129	65.5901	4.4	49.1642	4.3	6	17.5	76	1.55	4.5	7.73	5.03	3.45	3.35	4.27	6.07697	39	45.4	6.84	8.6	10.6155	32.6
HR	2009	0.61	-0.0464476	0.59685	0.559881	0.162147	0.49	17	29.058	0.614382	4.11817	0.804	14.2	10.6	93.06	18381	65.8148	5.2	48.7859	4.5	6	17.5	76.3	1.58	5.3	8.18	5.06	3.45	3.75	4.34	2.37853	48.2	50.1	6.88	9.2	10.6283	32.6
HR	2010	0.61	0.0592972	0.622161	0.574334	0.201962	0.48	19	28.4953	0.5858	4.17762	0.811	14.2	10.8	93.06	18757	65.41	5.2	54.0285	4.6	6	17.5	76.7	1.55	4.4	8.09	5.29	3.3	4	4.57	1.03056	57.1	48.6	6.96	11.7	10.65	32.4
HR	2011	0.62	0.063707	0.561181	0.537303	0.217891	0.52	17	27.9985	0.639073	4.65084	0.817	14.4	11.1	93.06	18266	64.7924	5	57.2278	4.6	5.1	16.5	77.2	1.48	4.7	7.77	5.43	3.23	3.98	4.41	2.27273	63.4	48.4	7.2	13.7	10.6893	32.3
HR	2012	0.61	0.00972996	0.706571	0.458283	0.245596	0.54	26	27.681	0.73284	4.84276	0.82	14.5	11.2	93.06	18156	64.8073	5.1	60.6471	4.7	3.3	14.5	77.3	1.51	3.6	7.78	5.33	3.22	4	4.32	3.41207	69.2	48.3	7.2	16	10.719	32.5
HR	2013	0.64	0.134839	0.703156	0.463075	0.277497	0.51	25	27.6565	0.663764	4.69493	0.825	14.8	11.2	88.86	18068	64.231	4.5	65.5349	4.8	3.2	16.2	77.8	1.46	4.1	6.52	5.51	3.1	4.3	4.37	2.21658	80.1	48.8	7.09	17.3	10.7515	32
HR	2014	0.62	0.222819	0.696799	0.395069	0.304518	0.51	32	28.0383	0.62817	4.67155	0.827	15.2	11.3	108.7	18429	65.2625	2.8	67.5102	4.9	3.3	24.8	77.9	1.46	5	6.7	5.62	2.86	4.6	4.19	-0.215196	83.8	48.6	7.17	17.3	10.8082	32.1
HR	2015	0.59	0.249606	0.530917	0.364022	0.18684	0.56	35	28.9402	0.688455	4.82485	0.83	15.3	11.3	112.34	19384	65.5397	2.8	66.491	4.9	1.9	26.2	77.5	1.4	4.1	6.79	5.57	2.66	4.55	4.16	-0.464499	83.2	47.5	7.25	16.2	10.8749	31.1
HR	2016	0.66	0.21198	0.50356	0.356278	0.384388	0.53	36	30.0847	0.71624	4.61825	0.832	15.2	11.4	172.39	19950	65.8601	2.8	66.5324	4.7	1.7	25.5	78.2	1.42	4.3	6.83	5.5	2.7	4.6	4.1	-1.125	79.7	46.4	7.2	13.1	10.9683	30.9
HR	2017	0.69	0.117955	0.609057	0.424043	0.358839	0.48	32	33.1257	0.713146	4.04932	0.835	15.2	11.4	170.63	20529	66.1279	3.1	67.8656	4.7	1.6	28.2	78	1.42	4	6.76	5.5	2.8	4.6	4.2	1.12937	76.5	44.7	7.41	11.2	11.0769	30.4
HR	2018	0.8	0.0779362	0.507392	0.537152	0.352705	0.44	36	35.282	0.7018	3.44291	0.837	15.2	11.4	162.36	21859	66.3724	3.3	67.6542	4.7	1.4	28.7	78.2	1.47	4.2	6.78	5.5	2.7	4.5	4.6	1.50013	73.2	45.5	7.36	8.5	11.1871	29.7
HR	2019	0.69	0.0820259	0.459212	0.590643	0.395375	0.46	33	38.3721	0.737836	3.44291	0.837	15.2	11.4	165.31	21859	66.1932	3	67.7217	4.7	1.4	28.4	78.6	1.47	4	6.98	5.6	2.4	4.7	4.8	0.77182	71	46.1	7.36	6.6	11.2508	28.9
HR	2020	0.61	0.200741	0.437718	0.43394	0.29418	0.58	41	40.4967	0.7745	3.44291	0.783	15.2	12.19	159.01	21859	66.6954	2.2	68.0965	5.4	1.4	31	77.8	1.47	4	6.98	5.6	2.4	4.7	4.8	0.154811	87	54	7.36	7.5	11.3094	28.9
HR	2021	0.71	0.0612757	0.591041	0.502004	0.302557	0.609842	45.05	46.0187	0.762527	3.44291	0.858	15.11	12.19	156.1	21859	67.5006	2.4	68.0965	5.2	1.4	31	77.8	1.47	4	6.98	5.6	2.4	4.7	4.8	2.55451	78.4	48.5	7.36	7.6	11.5605	28.9

## Sheet: Data description
	Domains	Public sector performance sub-indicators	Description/ Definition	Measurment detalils Unitatea de masura ca de exemplu Mil $ PPP	Source (official statistics provider and general website address) EUROSTAT, WORLD BANK, DESI, OECD, etc	Source (direct link to indicator)	Observații
Governance Pillar	Administration	Political stability and absence of violence	Political Stability and Absence of Violence/Terrorism measures perceptions of the likelihood of political instability and/or politicallymotivated violence, including terrorism.	Estimate of governance (ranges from approximately -2.5 (weak) to 2.5 (strong) governance performance), standard normal units	https://info.worldbank.org/governance/wgi/	https://info.worldbank.org/governance/wgi/Home/downLoadFile?fileName=wgidataset.xlsx	actualizat 2021
		Control of corruption	Control of corruption captures perceptions of the extent to which public power is exercised for private gain, including both petty and grand forms of corruption, as well as "capture" of the state by elites and private interests.	Estimate of governance (ranges from approximately -2.5 (weak) to 2.5 (strong) governance performance), standard normal units	https://info.worldbank.org/governance/wgi/	https://info.worldbank.org/governance/wgi/Home/downLoadFile?fileName=wgidataset.xlsx	actualizat 2021
		Government effectiveness	Government effectiveness captures perceptions of the quality of public services, the quality of the civil service and the degree of its independence from political pressures, the quality of policy formulation and implementation, and the credibility of the government's commitment to such policies.	Estimate of governance (ranges from approximately -2.5 (weak) to 2.5 (strong) governance performance), standard normal units	https://info.worldbank.org/governance/wgi/	https://info.worldbank.org/governance/wgi/Home/downLoadFile?fileName=wgidataset.xlsx	actualizat 2021
		Regulatory quality	Regulatory quality captures perceptions of the ability of the government to formulate and implement sound policies and regulations that permit and promote private sector development.	Estimate of governance (ranges from approximately -2.5 (weak) to 2.5 (strong) governance performance), standard normal units	https://info.worldbank.org/governance/wgi/	https://info.worldbank.org/governance/wgi/Home/downLoadFile?fileName=wgidataset.xlsx	actualizat 2021
		Rule of law	Rule of law captures perceptions of the extent to which agents have confidence in and abide by the rules of society, and in particular the quality of contract enforcement, property rights, the police, and the courts, as well as the likelihood of crime and violence	Estimate of governance (ranges from approximately -2.5 (weak) to 2.5 (strong) governance performance), standard normal units	https://info.worldbank.org/governance/wgi/	https://info.worldbank.org/governance/wgi/Home/downLoadFile?fileName=wgidataset.xlsx	actualizat 2021
		Voice and Accountability	Voice and accountability captures perceptions of the extent to which a country's citizens are able to participate in selecting their government, as well as freedom of expression, freedom of association, and a free media.	Estimate of governance (ranges from approximately -2.5 (weak) to 2.5 (strong) governance performance), standard normal units	https://info.worldbank.org/governance/wgi/	https://info.worldbank.org/governance/wgi/Home/downLoadFile?fileName=wgidataset.xlsx	actualizat 2021
	Digitalisation	Internet access in schools	"The rank of public schools with Internet access." Nu se identifica o definire exacta a acestui indicator, face parte din 12th pillar: innovation	Rank (1-7 Best)	https://www.worldbank.org/en/home	https://govdata360.worldbank.org/indicators/h4056f2b1?country=BRA&indicator=746&viz=line_chart&years=2007,2017	nu există date pe 2021
		Individuals using the internet for interaction with public authorities	Within the last 12 months before the survey for private purposes. Derived variable on use of eGovernment services. Individuals used at least one of the following services: for obtaining information from public authorities websites, for downloading official forms, for submitting completed forms.	Percentage of individuals	https://data.europa.eu/data/datasets/mxkqqdbovbfreyxg3xwa?locale=en	https://ec.europa.eu/eurostat/databrowser/view/ISOC_BDE15EI%24DV_539/default/table?lang=en&category=eq.eq_gend.eq_giso	actualizat 2021
		E-Government Development Index	The E-Government Development Index presents the state of E-Government Development of the United Nations Member States. Along with an assessment of the website development patterns in a country, the E-Government Development index incorporates the access characteristics, such as the infrastructure and educational levels, to reflect how a country is using information technologies to promote access a…	score	United Nations	https://publicadministration.un.org/egovkb/en-us/About/Overview/-E-Government-Development-Index	din 2 in 2 ani 2008-2020
		Digital Economy and Society Index, by Aggregate score	The Digital Economy and Society Index (DESI) is a composite index that summarises relevant indicators on Europe’s digital performance and tracks the evolution of EU Member States, across five main dimensions: Connectivity, Human Capital, Use of Internet, Integration of Digital Technology, Digital Public Services.	(weighted score (0 to 100) )	https://www.oecd.org/	https://digital-strategy.ec.europa.eu/en/policies/desi	actualizat 2021
Social Pillar	Education	Early leavers from education and training	The indicator measures the share of the population aged 18 to 24 with at most lower secondary education who were not involved in any education or training during the four weeks preceding the survey. Lower secondary education refers to ISCED (International Standard Classification of Education) 2011 level 0-2 for data from 2014 onwards and to ISCED 1997 level 0-3C short for data up to 2013. Data st…	Percentage	EUROSTAT	https://ec.europa.eu/eurostat/databrowser/view/sdg_04_10/default/table?lang=en	actualizat 2021
		School enrolment tertiary	Gross enrollment ratio is the ratio of total enrollment, regardless of age, to the population of the age group that officially corresponds to the level of education shown. Tertiary education, whether or not to an advanced research qualification, normally requires, as a minimum condition of admission, the successful completion of education at the secondary level.	% gross	WORLD BANK	https://databank.worldbank.org/source/world-development-indicators/Series/SE.TER.ENRR#	nu există date pe 2021
		Education Spending %GDP	These indicators present total expenditure of general government devoted to three different socio-economic functions (according to the Classification of the Functions of Government - COFOG), expressed as a ratio to GDP. The COFOG divisions covered is 'education'	Percentage of gross domestic product (GDP)	EUROSTAT	https://ec.europa.eu/eurostat/databrowser/view/tepsr_sp110/default/table?lang=en	actualizat 2021
	Health	Equity of access to health care services	Equity of access to health care services is an index of self-declared unmet need for health care services. It is defined as the percentage of people who self-reported an unmet need for medical care (medical examination or treatment) in the previous 12 months for the following three reasons: financial barriers, waiting times or long distances.	Percentage	https://commission.europa.eu/index_ro	https://webgate.ec.europa.eu/dyna/echi/	nu există date pe 2021
		Self -perceived health	The indicator on 'Self-perceived health' gives the proportion of people who assess their health to be good or very good.	Percentage	https://commission.europa.eu/index_ro	https://webgate.ec.europa.eu/dyna/echi/	nu există date pe 2021
		Life expectancy at birth total population	Life expectancy at a given age represents the average number of years of life remaining if a group of persons at that age were to experience the mortality rates for a particular year over the course of their remaining life. Life expectancy at birth gauges the age-specific all-cause mortality rates in an area in a given period.	Number of years	https://commission.europa.eu/index_ro	https://webgate.ec.europa.eu/dyna/echi/	nu există date pe 2021
		Total fertility rate	The indicator Total fertility rate is computed as the mean number of children that would be born alive to a woman during her lifetime if she were to pass through her childbearing years (generally defined as 15-49) conforming to the fertility rates by age of a given year. It is computed by adding the fertility rates by age for women in a given year (the number of women at each age is assumed to be…	Rate	https://commission.europa.eu/index_ro	https://webgate.ec.europa.eu/dyna/echi/	nu există date pe 2021
		Infant mortality rate	The indicator on Infant mortality gives the ratio of the number of deaths of infants per 1,000 live births based on one year data. Infants are defined as younger than one year of age at death (0-364 days). Eurostat population statistics provide yearly data on infant mortality rates at EU and regional level as well as for many other European countries.	Rate	https://commission.europa.eu/index_ro	https://webgate.ec.europa.eu/dyna/echi/	nu există date pe 2021
		Current health expenditure per capita	Current expenditures on health per capita in current US dollars. Estimates of current health expenditures include healthcare goods and services consumed during each year.	Current US$	https://www.worldbank.org/en/home	https://databank.worldbank.org/reports.aspx?source=2&series=SH.XPD.CHEX.PC.CD&country=	nu există date pe 2021
		Current health expenditure (% of GDP)	Level of current health expenditure expressed as a percentage of GDP. Estimates of current health expenditures include healthcare goods and services consumed during each year. This indicator does not include capital health expenditures such as buildings, machinery, IT and stocks of vaccines for emergency or outbreaks.	(% of GDP)	https://www.worldbank.org/en/home	https://databank.worldbank.org/reports.aspx?source=2&series=SH.XPD.CHEX.GD.ZS&country=	nu există date pe 2021
	Wellbeing	Human Development Index	The HDI is an index capturing life expectancy, expected and average years of schooling and gross national income (GNI)per capita and commonly used by the UN as an index measure of development	0-1 scale (including life expectancy at birth, expected years of schooling, average years of schooling, gross national income (GNI) per capita)	United Nations Development Programme.	https://ourworldindata.org/human-development-index	actualizat 2021
		Expected Years of School	Expected Years Schooling at age 6. The expected years of schooling (EYS), indicates the future level of education of the population. EYS is defined as the number of years of schooling a child of school entrance age can expect to receive, if prevailing patterns of age-specific enrolment rates persist throughout the child’s schooling life.	year	global data lab	https://globaldatalab.org/shdi/table/esch/	actualizat 2021
		Mean Years of Schooling	Mean years schooling of population 25+. The mean years of schooling of adults aged 25+ (MYS), reflects the current situation with regard to education in a society.	percentages of children at the different educational levels	global data lab	https://globaldatalab.org/shdi/table/msch/ALB+AND+ARM+AUT+AZE+BLR+BEL+BIH+BGR+HRV+CYP+CZE+DNK+EST+FIN+FRA+GEO+DEU+GRC+HUN+ISL+IRL+ITA+XKO+LVA+LIE+LTU+LUX+MDA+MNE+NLD+MKD+NOR+POL+PRT+ROU+RUS+SRB+SVK+SVN+ESP+SWE+CHE+UKR+GBR/?levels=1&interpolation=0&extrapolation=0	actualizat 2021
		GNI per Capita	GNI per capita (formerly GNP per capita) is the gross national income, converted to U.S. dollars using the World Bank Atlas method, divided by the midyear population. GNI is the sum of value added by all resident producers plus any product taxes (less subsidies) not included in the valuation of output plus net receipts of primary income (compensation of employees and property income) from abroad.	current USD	WORLD BANK	https://data.worldbank.org/indicator/NY.GNP.PCAP.CD	actualizat 2021
		Quality of Life	Quality of Life Index (higher is better) is an estimation of overall quality of life by using an empirical formula which takes into account purchasing power index (higher is better), pollution index (lower is better), house price to income ratio (lower is better), cost of living index (lower is better), safety index (higher is better), health care index (higher is better), traffic commute time in…	Empirical Formula index.main = Math.max(0, 100 + purchasingPowerInclRentIndex / 2.5 - (housePriceToIncomeRatio * 1.0) - costOfLivingIndex / 10 + safetyIndex / 2.0 + healthIndex / 2.5 - trafficTimeIndex / 2.0 - pollutionIndex * 2.0 / 3.0 + climateIndex / 3.0)	Numbeo	https://www.numbeo.com/quality-of-life/rankings_by_country.jsp?title=2021&region=150	actualizat 2021
		Better Life Index	Household net adjusted disposable income is obtained by summing all the (gross) income flows (earnings, self-employment and capital income, current transfers received from other sectors) paid to the (SNA) household sector and then subtracting current transfers (such as taxes on income and wealth) paid by households to other sectors of the economy. The term “adjusted”, in National Accounts vocabul…	USD	OECD	https://stats.oecd.org/viewhtml.aspx?datasetcode=HSL&lang=en	actualizat 2021
		The Legatum Prosperity Index	The Prosperity Index has been developed as a practical tool to help identify what specific action needs to be taken to contribute to strengthening the pathways from poverty to prosperity and to provide a roadmap as nations encounter increasing economic and political shocks.	score	The Legatum Centre for Global Prosperity	https://www.prosperity.com/about/resources	actualizat 2021
Economic Pillar	Infrastructure	Electricity sources	Electricity production from oil, gas and coal sources (% of total)	Percentage	WORLD BANK	https://data.worldbank.org/indicator/EG.ELC.FOSL.ZS	date pana in 2015
		Fixed broadband subscription	Fixed broadband subscriptions refers to fixed subscriptions to high-speed access to the public Internet (a TCP/IP connection), at downstream speeds equal to, or greater than, 256 kbit/s. This includes cable modem, DSL, fiber-to-the-home/building, other fixed (wired)-broadband subscriptions, satellite broadband and terrestrial fixed wireless broadband. This total is measured irrespective of the me…	Fixed broadband subscriptions (per 100 people)	WORLD BANK	https://data.worldbank.org/indicator/IT.NET.BBND.P2	actualizat 2021 fara FR si LU
		Fixed telephone subscription	Fixed telephone subscriptions refers to the sum of active number of analogue fixed telephone lines, voice-over-IP (VoIP) subscriptions, fixed wireless local loop (WLL) subscriptions, ISDN voice-channel equivalents and fixed public payphones.	Fixed telephone subscriptions (per 100 people)	WORLD BANK	https://data.worldbank.org/indicator/IT.MLT.MAIN.P2	actualizat 2021 fara FR si LU
		Access to electricity	Access to electricity is the percentage of population with access to electricity. Electrification data are collected from industry, national surveys and international sources.	% of population	WORLD BANK	https://data.worldbank.org/indicator/EG.ELC.ACCS.ZS	nu există date pe 2021
		Internet users	Internet users are individuals who have used the Internet (from any location) in the last 3 months. The Internet can be used via a computer, mobile phone, personal digital assistant, games machine, digital TV etc.	% of population	WORLD BANK	https://data.worldbank.org/indicator/it.net.user.zs	actualizat 2021 fara IE
		Quality of Roads	The Road quality indicator is one of the components of the Global Competitiveness Index published annually by the World Economic Forum (WEF). It represents an assessment of the quality of roads in a given country based on data from the WEF Executive Opinion Survey, a long-running and extensive survey tapping the opinions of over 14,000 business leaders in 144 countries. The road quality indicator…	Global Competitiveness Report (0 - 7 scale)	world economic forum	https://govdata360.worldbank.org/indicators/h5e61a4c9?country=BRA&indicator=537&viz=line_chart&years=2007,2017	date pana in 2018
		Quality of railroad infrastructure	The Quality of railroad infrastrucutre indicator is one of the components of the Global Competitiveness Index published annually by the World Economic Forum (WEF). It represents an assessment of the quality of the railroad system in a given country based on data from the WEF Executive Opinion Survey, a long-running and extensive survey tapping the opinions of over 14,000 business leaders in 144 c…		world economic forum	https://www.theglobaleconomy.com/download-data.php	date pana in 2018
		Quality of port infrastructure	The Quality of port infrastrucutre indicator is one of the components of the Global Competitiveness Index published annually by the World Economic Forum (WEF). It represents an assessment of the quality of port facilities in a given country based on data from the WEF Executive Opinion Survey, a long-running and extensive survey tapping the opinions of over 14,000 business leaders in 144 countries…		world economic forum	https://www.theglobaleconomy.com/download-data.php	date pana in 2018
		Quality of air transport infrastructure	The Quality of air transport infrastructure indicator is one of the components of the Global Competitiveness Index published annually by the World Economic Forum (WEF). It represents an assessment of the quality of airports in a given country based on data from the WEF Executive Opinion Survey, a long-running and extensive survey tapping the opinions of over 14,000 business leaders in 144 countri…		world economic forum	https://www.theglobaleconomy.com/download-data.php	date pana in 2018
	Stability	Inflation	Inflation as measured by the consumer price index reflects the annual percentage change in the cost to the average consumer of acquiring a basket of goods and services that may be fixed or changed at specified intervals, such as yearly. The Laspeyres formula is generally used.	%	WORLD BANK	https://data.worldbank.org/indicator/FP.CPI.TOTL.ZG?end=2020&start=2007	actualizat 2021
		General government gross debt	The Treaty on the Functioning of the European Union defines this indicator as the ratio of government debt outstanding at the end of the year to gross domestic product at current market prices. For this calculation, government debt is defined as the total consolidated gross debt at nominal value in the following categories of government liabilities (as defined in ESA 2010): currency and deposits …	Percentage of gross domestic product (GDP)	EUROSTAT	https://ec.europa.eu/eurostat/databrowser/view/sdg_17_40/default/table?lang=en	actualizat 2021
		Public Expenditure	Total expenditure comprises all transactions recorded under positive uses in the ESA framework, and subsidies payable, in the current accounts as well as transactions (gross capital formation, acquisition less disposals of non-financial non-produced assets plus capital transfers payable) in the capital account of the government.	Percentage of gross domestic product (GDP)	EUROSTAT	https://ec.europa.eu/eurostat/databrowser/view/gov_10a_main/default/table?lang=en	actualizat 2021
		Economic Freedom Summary Index	The index published in Economic Freedom of the World measures the degree to which the policies and institutions of countries are supportive of economic freedom. The cornerstones of economic freedom are personal choice, voluntary exchange, freedom to enter markets and compete, and security of the person and privately owned property. Forty-two data points are used to construct a summary index, alon…	ranking (these are values out of 10; 10 is the highest possible rating and zero (0) is the lowest)	CATO INSTITUTE	https://www.cato.org/economic-freedom-world/2022	nu există date pe 2021
	Economic Performance	GDP	GDP at purchaser's prices is the sum of gross value added by all resident producers in the economy plus any product taxes and minus any subsidies not included in the value of the products. It is calculated without making deductions for depreciation of fabricated assets or for depletion and degradation of natural resources. Data are in current U.S. dollars. Dollar figures for GDP are converted fro…	GDP (current US$)	WORLD BANK	https://data.worldbank.org/indicator/NY.GDP.MKTP.CD	actualizat 2021
		GDP growth rate	Annual percentage growth rate of GDP at market prices based on constant local currency. Aggregates are based on constant 2015 prices, expressed in U.S. dollars. GDP is the sum of gross value added by all resident producers in the economy plus any product taxes and minus any subsidies not included in the value of the products. It is calculated without making deductions for depreciation of fabricat…	annual %	WORLD BANK	https://data.worldbank.org/indicator/NY.GDP.MKTP.KD.ZG	actualizat 2021
		Unemployment	The unemployment rate is the number of unemployed persons as a percentage of the labor force (the total number of people employed plus unemployed).	%	EUROSTAT	https://ec.europa.eu/eurostat/databrowser/view/une_rt_a_h/default/table?lang=en	nu există date pe 2021
		GDP per capita	GDP per capita is gross domestic product divided by midyear population. GDP is the sum of gross value added by all resident producers in the economy plus any product taxes and minus any subsidies not included in the value of the products. It is calculated without making deductions for depreciation of fabricated assets or for depletion and degradation of natural resources. Data are in current U.S.…	current USD	WORLD BANK	https://data.worldbank.org/indicator/NY.GDP.PCAP.CD	actualizat 2021
		Global Competitiveness Index	We define competitiveness as the set of institutions, policies, and factors that determine the level of productivity of a country. The level of productivity, in turn, sets the level of prosperity that can be reached by an economy. The productivity level also determines the rates of return obtained by investments in an economy, which in turn are the fundamental drivers of its growth rates. In othe…	score	world economic forum	https://www.weforum.org/reports/global-competitiveness-report-2014-2015/	nu există date pe 2021
		GDP per capita rate	Annual percentage growth rate of GDP per capita based on constant local currency. GDP per capita is gross domestic product divided by midyear population. GDP at purchaser's prices is the sum of gross value added by all resident producers in the economy plus any product taxes and minus any subsidies not included in the value of the products. It is calculated without making deductions for depreciat…	GDP per capita growth (annual %)	WORLD BANK	https://data.worldbank.org/indicator/NY.GDP.PCAP.KD.ZG?end=2021&start=1961&view=chart	actualizat 2021
	Distribution	GINI Index	Gini index measures the extent to which the distribution of income (or, in some cases, consumption expenditure) among individuals or households within an economy deviates from a perfectly equal distribution. A Lorenz curve plots the cumulative percentages of total income received against the cumulative number of recipients, starting with the poorest individual or household. The Gini index measure…	%	WORLD BANK	https://data.worldbank.org/indicator/SI.POV.GINI	nu există date pe 2021 doar pana in 2019
	Innovation	Gross domestic expenditure on R&D by sector, Government sector	The indicator measures gross domestic expenditure on R&D (GERD) as a percentage of the gross domestic product (GDP). "Research and experimental development (R&D) comprise creative work undertaken on a systematic basis in order to increase the stock of knowledge, including knowledge of man, culture and society and the use of this stock of knowledge to devise new applications" (Frascati Manual, 200…	Percentage of gross domestic product (GDP)	EUROSTAT	https://ec.europa.eu/eurostat/databrowser/view/SDG_09_10/default/table	actualizat 2021
	Informality
	Land Area		Land area is a country's total area, excluding area under inland water bodies, national claims to continental shelf, and exclusive economic zones. In most cases the definition of inland water bodies includes major rivers and lakes.	Land area (sq. km)	WORLD BANK	https://data.worldbank.org/indicator/AG.LND.TOTL.K2?end=2021&start=1961&view=chart
	Population		The ratio between the annual average population and the land area. The land area concept (excluding inland waters) should be used wherever available; if not available then the total area, including inland waters (area of lakes and rivers) is used,	Persons per square kilometre	EUROSTAT	https://ec.europa.eu/eurostat/databrowser/view/tps00003/default/table?lang=en
