# Supplementary material for: Crossing chasms: A PLS approach to EU public sector performance assessment
Source: PLoS One. 2025 Jun 25;20(6):e0325994. doi: 10.1371/journal.pone.0325994 (PMC12193962; doi:10.1371/journal.pone.0325994)
Supplement: S1 File — (ZIP) [file pone.0325994.s001.zip › desc_stat.xlsx]

## Sheet: Sheet1
Political stability and absence of violence	Control of corruption	Government effectiveness	Regulatory quality	Rule of law	Voice and Accoutability	Individuals using the internet for interaction with public authorities	Digital Economy and Society Index, by Aggregate score	E-Government Development Index	Internet access in schools	Human Development Index	Expected Years of School	Mean Years of Schooling	GNI per Capita	Quality of Life	Better Life Index	The Legatum Prosperity Index	Early leavers from education and training	School enrolment tertiary	Education Spending %GDP	Equity of access to health care services	Self-percieved health	Life expectancy at birth total population	Total fertility rate	Infant mortality	Current health expenditure per capita	Current health expenditure (% of GDP)	Electricity sources	Fixed broadband subscription	Fixed telephone subscription	Internet users	Quality of Roads	Quality of railroad infrastructure	Quality of port infrastructure	Quality of air transport infrastructure	Inflation	General government gross debt	Public Expenditure	Economic Freedom Summary Index	GDP	GDP growth rate	Unemployment	GDP per capita	GDP per capita rate	Gini index	Gross domestic expenditure on R&D by sector, Government sector
1.28	2.01	1.87019	1.69003	1.96013	1.37	51	39.6377	0.7428	6.08813	0.881	15.1	11.6	44540	159.89	33684	79.0871	10.8	63.0473	4.7	0.7	32.7	80.3	1.38	3.7	4478.77	9.53	30.6101	19.5546	41.0743	69.37	6.16	5.54	4.97	5.89	2.16856	65	49.2	7.87	3.89186e+11	3.72742	4.9	35.6671	3.39173	30.6	0.13
1.34	1.84	1.78084	1.60634	1.92299	1.36	51	39.2897	0.7428	6.08813	0.884	15.3	11.5	49210	159.89	33995	79.1242	10.2	65.8869	4.8	0.7	32.7	80.6	1.42	3.7	5057.76	9.73	30.0268	20.7784	39.4778	72.87	6.37	5.54	5.01	6.21	3.21595	68.7	49.9	7.79	4.32052e+11	1.46042	4.1	35.5557	1.14331	30.4	0.14
1.19	1.7	1.66658	1.45259	1.78489	1.39	49	38.786	0.66793	6.1137	0.886	15.4	11.7	49150	159.89	33903	79.236	8.8	68.1126	5.1	0.5	31.7	80.5	1.39	3.8	4928.99	10.23	27.9178	22.5163	38.9911	73.45	6.45	5.54	4.98	6.17	0.506309	79.9	54.1	7.76	4.01759e+11	-3.76458	5.3	35.4699	-4.01634	31.5	0.14
1.15	1.6	1.8176	1.45282	1.80852	1.43	51	38.2367	0.66793	5.9161	0.895	16	11.8	49750	159.89	33591	79.0672	8.3	75.6238	5.1	0.6	32.4	80.7	1.44	3.9	4800.79	10.22	32.8687	24.518	40.6322	75.17	6.32	5.29	4.78	5.95	1.81353	82.7	52.8	7.77	3.92275e+11	1.83709	4.8	35.39	1.59258	30.3	0.14
1.19	1.48	1.60854	1.38263	1.80849	1.4	51	37.7518	0.72594	5.81768	0.897	16	11.8	50700	159.89	33369	78.7424	8.5	78.4995	5	0.4	30.9	81.1	1.43	3.6	5167.82	10.03	33.381	24.9988	40.3756	78.74	6.24	5.29	4.73	5.93	3.28658	82.4	50.9	7.8	4.31685e+11	2.9228	4.6	35.2691	2.57645	30.8	0.14
1.34	1.43	1.56817	1.52419	1.86436	1.45	53	37.4412	0.78395	5.9256	0.899	16.1	11.8	50100	159.89	33682	79.1761	7.8	78.9389	5	0.3	34.2	81.1	1.44	3.2	4966.1	10.2	24.3021	25.2704	40.0966	80.03	6.3	5.26	4.91	5.76	2.48568	81.9	51.2	7.78	4.09402e+11	0.680446	4.9	35.1177	0.222451	30.5	0.13
1.36	1.54	1.57892	1.49068	1.84264	1.46	54	37.4149	0.787595	5.73513	0.896	15.8	11.9	50720	167.39	33017	79.4176	7.5	79.6554	5	0.4	31.3	81.3	1.44	3.1	5235.34	10.29	20.835	26.3281	39.3182	80.6188	6.22	5.22	4.72	5.4	2.00016	81.3	51.6	7.79	4.30191e+11	0.0255047	5.4	34.9059	-0.562299	30.8	0.13
1.27	1.47	1.55918	1.48773	1.94288	1.39	59	37.7831	0.79124	5.7202	0.904	15.8	12.4	50390	171.82	33032	79.5404	7	79.1587	4.9	0.1	31.8	81.6	1.46	3	5393.6	10.37	17.721	27.6033	41.1757	80.9958	6.27	5.29	4.35	5.41	1.60581	84	52.4	7.84	4.42585e+11	0.661273	5.6	34.6288	-0.122371	30.5	0.14
1.14	1.51	1.4817	1.40327	1.84911	1.38	57	38.6556	0.806025	5.57647	0.906	15.9	12.6	47480	182.62	32689	79.5329	7.3	80.7194	4.9	0.1	32.1	81.3	1.49	3.1	4612.82	10.37	22.222	28.4122	41.7695	83.9401	6.14	5.29	4.02	5.36	0.896563	84.9	51.1	7.81	3.81971e+11	1.0145	5.7	34.2907	-0.11154	30.5	0.14
0.91	1.54	1.51052	1.44044	1.80026	1.34	60	39.8023	0.82081	5.29272	0.909	16	12.6	46240	192.4	33114	79.5169	6.9	83.4549	4.9	0.2	31.9	81.8	1.53	3.1	4709.88	10.35	22.222	28.8823	40.8311	84.3237	6	5.3	3.9	5.3	0.891592	82.8	50.1	7.76	3.95837e+11	1.98944	6	33.8543	0.892469	30.8	0.22
1.05	1.55	1.5072	1.44018	1.84235	1.39	62	42.5908	0.825455	5.33205	0.912	16.1	12.6	45040	190.37	33412	79.9447	7.4	85.0571	4.8	0.2	32.6	81.7	1.52	2.9	4938.92	10.38	22.222	28.5468	42.1847	87.9356	6	5.3	3.9	5.2	2.08127	78.5	49.3	7.75	4.17261e+11	2.25857	5.5	33.6433	1.55072	29.7	0.22
0.9	1.61	1.49442	1.53135	1.89616	1.39	66	45.2353	0.8301	5.03867	0.914	16.1	12.6	49010	190.22	33670	79.7717	7.3	86.6883	4.8	0.1	32	81.8	1.47	2.7	5322.26	10.32	22.222	28.5187	42.2526	87.4791	5.9	5.3	3.6	5.1	1.99838	74.1	48.8	7.8	4.54991e+11	2.42539	4.9	33.4772	1.92771	30.8	0.22
0.92	1.56	1.52774	1.45924	1.90416	1.34	70	47.7154	0.86075	5.03867	0.914	16.1	12.5	51010	191.05	34091	79.6879	7.8	86.4755	4.8	0.3	32.2	82	1.46	2.9	5242.18	10.43	22.222	28.3662	41.9161	87.7522	6	5.3	3.7	5.2	1.5309	70.6	48.6	7.8	4.44621e+11	1.51739	4.5	33.3269	1.06697	30.2	0.23
0.85	1.51	1.65506	1.40136	1.81044	1.4	72	50.2214	0.8914	5.03867	0.922	16.1	12.26	48990	182.5	32955	79.9408	8.1	87.2114	5.1	0.3	35.3	81.3	1.46	2.9	5242.18	10.43	22.222	29.2553	42.5103	87.5294	6	5.3	3.7	5.2	1.38191	82.9	56.7	7.8	4.35225e+11	-6.45397	5.4	33.1849	-6.84154	30.2	0.24
0.914891	1.27124	1.57001	1.34871	1.78804	1.39857	71.97	56.8691	0.900141	5.03867	0.92	16.01	12.26	52760	182.4	32955	79.966	8	87.2114	4.9	0.3	35.3	81.3	1.46	2.9	5242.18	10.43	22.222	29.0539	42.6886	92.5292	6	5.3	3.7	5.2	2.76667	82.3	56	7.8	4.80368e+11	4.55685	6.2	33.0536	4.10232	30.2	0.24
0.76	1.36	1.60886	1.41991	1.33067	1.36	26	39.6377	0.6779	5.20219	0.899	18	11.1	42740	100.68	30773	76.69	12.1	61.2001	5.5	0.4	27.8	79.9	1.82	3.9	4078.15	9.17	39.4479	25.6214	45.4984	64.44	6	5.61	6.38	6	1.82306	87.3	48.6	7.6	4.70922e+11	3.67688	7.5	34.1773	2.91834	29.2	0.15
0.62	1.37	1.38976	1.40555	1.34549	1.32	26	39.2897	0.6779	5.20219	0.899	18	11	46570	100.68	31216	76.8453	12	62.0862	5.7	0.4	27.8	79.8	1.85	3.8	4670.42	9.63	38.6287	27.8044	44.1376	66	5.88	5.61	6.3	6.11	4.48944	93.2	50.8	7.56	5.17328e+11	0.446929	7	33.9045	-0.343453	28.4	0.17
0.82	1.46	1.57134	1.3126	1.38407	1.35	41	38.786	0.70018	5.12391	0.899	18	11.1	46980	100.68	31280	77.0153	11.1	65.2677	6.1	0.6	28.1	80.2	1.84	3.5	4653.44	10.35	39.8047	29.1932	42.9213	70	5.78	5.61	6.34	6.16	-0.0531457	100.2	54.7	7.52	4.83254e+11	-2.02074	7.9	33.6368	-2.80592	28.6	0.18
0.81	1.48	1.65928	1.28502	1.42474	1.36	45	38.2367	0.72246	5.38733	0.903	18	11.1	47080	100.68	30821	76.5165	11.9	67.829	6	0.4	27.8	80.3	1.86	3.6	4544.78	10.23	40.2641	31.009	42.6531	75	5.47	5.48	6.4	6.18	2.1893	100.3	53.9	7.63	4.81421e+11	2.86429	8.3	33.33	1.92876	28.4	0.17
0.95	1.53	1.72916	1.24163	1.44345	1.33	47	37.7518	0.747135	5.755	0.904	18	11.2	46490	100.68	30517	76.2031	12.3	69.8425	6.2	1.5	29.8	80.7	1.81	3.4	4943.8	10.39	35.0226	32.3461	42.2998	81.61	5.36	5.36	6.45	6.22	3.53208	103.5	55.3	7.58	5.2333e+11	1.69451	7.2	32.9023	0.380035	28.1	0.18
0.92	1.57	1.6795	1.22858	1.45539	1.35	50	37.4412	0.77181	5.89483	0.905	18	11.2	47130	100.68	30586	76.1591	12	71.192	6.3	1.7	31.2	80.5	1.8	3.8	4706.47	10.51	35.9515	33.469	42.0154	80.72	5.47	5.19	6.33	6.16	2.83966	104.8	56.5	7.55	4.96153e+11	0.739217	7.6	32.6904	0.116403	27.5	0.19
0.94	1.61	1.70999	1.29145	1.46439	1.37	50	37.4149	0.764095	5.65933	0.908	18	11.4	47900	146.73	30552	76.2832	11	72.1155	6.4	1.9	28.9	80.7	1.76	3.5	4947.77	10.56	31.9361	34.4846	41.3077	82.1702	5.39	4.96	6.28	5.97	1.1131	105.5	56.1	7.58	5.21791e+11	0.459242	8.4	32.5408	-0.0131484	27.7	0.2
0.7	1.52	1.5237	1.15777	1.55195	1.37	55	37.7831	0.75638	5.68176	0.91	18	11.5	47820	134.71	30619	76.4621	9.8	72.9974	6.3	2.5	30.4	81.4	1.74	3.4	5072.95	10.59	33.4774	35.8889	40.5528	85	5.25	4.92	6.37	5.9	0.340003	107	55.6	7.8	5.3539e+11	1.57853	8.5	32.3988	1.1286	28.1	0.21
0.59	1.51	1.56035	1.28776	1.48884	1.39	52	38.6556	0.77189	5.87324	0.913	18	11.7	45570	135.95	30684	76.7153	10.1	74.5598	6.3	2.4	29.9	81.1	1.7	3.3	4291.49	10.43	39.2146	36.6371	39.9057	85.0529	5.14	4.89	6.31	5.84	0.561429	105.2	53.7	7.63	4.62336e+11	2.04146	8.5	32.21	1.45189	27.7	0.22
0.44	1.57	1.43304	1.34068	1.42994	1.38	55	39.8023	0.7874	5.61567	0.915	18	11.8	43400	162.29	31012	77.2731	8.8	75.8906	6.2	2.5	29.8	81.5	1.68	3.2	4534.23	10.77	39.2146	37.7341	38.6244	86.5165	4.9	4.9	6.3	5.7	1.97385	105	53.1	7.54	4.76063e+11	1.26669	7.8	32.0475	0.755269	27.6	0.24
0.43	1.45	1.27885	1.24688	1.35846	1.34	55	42.5908	0.7977	5.38809	0.917	18	12	42520	160.52	31410	77.5438	8.9	79.6617	6.2	2.1	30.6	81.6	1.65	3.6	4775.81	10.78	39.2146	38.4644	37.611	87.6797	4.5	4.8	6.1	5.7	2.12597	102	52	7.53	5.02765e+11	1.61958	7.1	31.9287	1.22887	27.4	0.25
0.4	1.47	1.26187	1.26816	1.37674	1.32	56	45.2353	0.808	4.93913	0.919	18	12	46070	164	31618	77.3703	8.6	78.9012	6.2	1.8	28.4	81.7	1.62	3.8	5134.41	10.76	39.2146	39.3319	35.8722	88.6473	4.4	4.1	5.6	5.6	2.05316	99.9	52.3	7.56	5.43299e+11	1.79295	6	31.7777	1.33065	27.2	0.26
0.47	1.49	1.14813	1.29111	1.37409	1.31	59	47.7154	0.80635	4.93913	0.919	18	12.1	48100	162.09	32231	77.0952	8.4	80.1382	6.1	1.8	27.7	82.1	1.6	3.7	4960.39	10.66	39.2146	39.8825	34.1461	90.2754	4.4	4.1	5.6	5.6	1.43682	97.6	51.9	7.56	5.35831e+11	2.24086	5.4	31.6064	1.68978	27.2	0.28
0.59	1.48	1.1243	1.35072	1.36892	1.28	61	50.2214	0.8047	4.93913	0.931	18	12.38	46030	153.47	32276	77.0327	8.1	80.8887	6.6	1.8	30.3	80.9	1.6	3.7	4960.39	10.66	39.2146	40.9473	31.4415	91.5264	4.4	4.1	5.6	5.6	0.740792	112	58.9	7.56	5.25212e+11	-5.36139	5.6	31.4549	-5.7684	27.2	0.28
0.61	1.48449	1.12509	1.34247	1.32596	1.28271	69.62	56.8691	0.812159	4.93913	0.937	18	12.38	50490	150.9	32276	76.7219	6.7	80.8887	6.3	1.8	30.3	80.9	1.6	3.7	4960.39	10.66	39.2146	42.3779	28.3636	92.7887	4.4	4.1	5.6	5.6	2.44025	109.2	55.5	7.56	5.94104e+11	6.13387	6.3	31.3276	5.63631	27.2	0.28
0.36	-0.18	-0.00754283	0.628701	-0.0459552	0.69	10	25.97	0.569852	3.70577	0.764	14	10.6	4820	30.77	25289	61.0198	14.9	50.5883	3.6	15.1	17.1	73	1.49	9.2	361.23	6.16	59.0796	8.14967	29.8011	33.64	2.42	2.94	3.58	3.52	8.40253	16.3	37.7	7.46	4.44328e+10	6.65439	6.9	4.99964	7.44149	36.1	0.25
0.37	-0.25	-0.0473091	0.6973	-0.107263	0.58	10	25.6594	0.5719	3.70577	0.771	14.1	10.7	6070	30.77	25433	61.1671	14.8	51.9133	4	15.1	17.1	73.3	1.56	8.6	455.54	6.29	57.9961	10.991	28.5316	39.67	2.3	2.94	3.67	3.64	12.3487	13	37.1	7.51	5.44814e+10	6.12956	5.6	5.02493	6.87713	33.6	0.26
0.35	-0.21	0.166158	0.669466	-0.0383404	0.56	11	25.1547	0.568345	3.73899	0.774	14.2	10.7	6680	30.77	25526	61.6564	14.7	54.2355	4.1	10.1	17.9	73.7	1.66	9	459.3	6.6	55.1945	13.0723	28.8863	45	2.17	2.94	3.62	3.75	2.7532	13.7	39.3	7.63	5.20235e+10	-3.34714	6.8	5.04661	-2.72242	33.8	0.27
0.36	-0.22	0.045724	0.649561	-0.0888702	0.53	24	24.5723	0.55902	4.08326	0.779	14.4	10.8	7010	30.77	23338	62.1333	12.6	57.7952	3.6	10.3	18.5	73.8	1.57	9.4	484.75	7.14	54.2539	14.8141	28.5061	46.23	2.08	3.13	3.79	4.1	2.43899	15.3	36.1	7.68	5.06821e+10	1.5418	10.3	5.08	2.21243	35.7	0.21
0.3	-0.25	0.0415073	0.543834	-0.128315	0.45	25	24.0287	0.571512	4.56615	0.782	14.5	10.9	7260	30.77	20569	62.0258	11.8	59.0287	3.4	9.6	17.2	74.2	1.51	8.5	555.86	7.14	59.4746	16.6615	30.1312	47.98	2.11	2.99	3.75	4.15	4.2199	15.2	33.7	7.6	5.76782e+10	2.10121	11.3	5.21053	2.75801	34.3	0.19
0.38	-0.26	0.0717688	0.563259	-0.103795	0.4	27	23.6405	0.61315	4.78584	0.786	14.5	11	7490	30.77	18244	62.508	12.5	61.36	3.3	8.2	18.1	74.4	1.5	7.8	558.65	7.58	54.6427	17.7843	28.483	51.9	2.54	3.04	3.66	4	2.95457	16.6	34.3	7.65	5.43009e+10	0.75493	12.3	5.23952	1.34022	36	0.18
0.17	-0.3	0.0733867	0.538901	-0.130228	0.34	23	23.524	0.579727	4.67446	0.792	14.9	11.1	7590	53.71	17352	62.7279	12.5	64.192	3.7	8.8	17.2	74.9	1.48	7.3	547.45	7.17	50.981	19.1296	26.1389	53.0615	2.95	3.05	3.92	4.19	0.890094	17	37.8	7.59	5.58101e+10	-0.560494	13	5.26907	-0.00242338	36.6	0.19
0.08	-0.28	-0.000148566	0.568319	-0.0763632	0.37	21	23.7958	0.54209	4.7152	0.797	15.2	11.1	7700	62.6	17722	63.2894	12.9	67.5636	4.1	5.6	17.3	74.5	1.53	7.6	605.26	7.71	50.4145	20.0876	24.6465	55.49	3.14	3.03	4.18	4.32	-1.41818	27	43.2	7.58	5.7082e+10	0.966869	11.4	5.29608	1.54239	37.4	0.2
0.02	-0.3	0.11486	0.563768	-0.12564	0.43	18	24.5723	0.609525	4.96173	0.807	15.1	11.3	7430	68.3	18135	62.5496	13.4	70.3015	3.9	4.7	18.8	74.7	1.53	6.6	521.42	7.41	50.4042	22.089	22.6409	56.6563	3.28	3.12	3.91	4.05	-0.104633	25.9	40.4	7.52	5.0782e+10	3.42805	9.2	5.33583	4.09011	38.6	0.2
0.08	-0.21	0.208476	0.658518	-0.105168	0.4	19	25.97	0.63764	4.74146	0.812	14.9	11.3	7400	141.61	18238	63.2414	13.8	71.2457	3.4	2.8	19.1	74.9	1.54	6.5	562.34	7.48	50.4042	23.428	20.411	59.8255	3.4	3.1	4	4.1	-0.79865	29.1	34.8	7.6	5.39539e+10	3.03983	7.6	5.36921	3.76507	40.6	0.16
0.33	-0.5	0.19286	0.625818	-0.0883203	0.43	21	28.1054	0.671873	4.56778	0.813	14.6	11.4	7610	138.2	18177	63.6428	12.7	71.0307	3.5	2.1	21.8	74.8	1.56	6.4	624.53	7.52	50.4042	25.015	17.9585	63.4101	3.4	3	4.1	4.3	2.0616	25.1	34.8	7.76	5.91994e+10	2.76217	6.2	5.41052	3.51554	40.4	0.17
0.46	-0.15	0.20307	0.586534	-0.0698142	0.36	22	30.8911	0.7177	4.45241	0.816	14.4	11.4	8530	126.69	18423	63.7526	12.7	71.5215	3.5	1.9	19.7	75	1.56	5.8	689.91	7.34	50.4042	26.7505	15.7415	64.782	3.5	3.3	4.2	4.4	2.81454	22.1	36.9	7.74	6.63635e+10	2.68476	5.2	5.44985	3.42891	41.3	0.17
0.58	-0.14	0.26339	0.5311	-0.00632679	0.36	25	32.7237	0.750226	4.45241	0.816	14.4	11.4	9500	130.59	18423	64.2002	13.9	73.3792	3.8	1.4	16.8	75.1	1.58	5.6	697.9	7.13	50.4042	28.5681	13.8299	67.947	3.4	3.1	4.3	4.5	3.10373	20	36.3	7.74	6.89159e+10	4.03814	4.2	5.48659	4.77306	40.3	0.21
0.47	-0.27	-0.0722199	0.518923	-0.0870779	0.26	27	34.4344	0.798	4.45241	0.816	14.4	11.41	9620	129.8	18423	64.3108	12.8	75.4058	4	1.4	17.4	73.6	1.58	5.6	697.9	7.13	50.4042	30.3052	12.5052	70.1625	3.4	3.1	4.3	4.5	1.67244	24.5	41.5	7.74	7.02403e+10	-3.95861	5.1	5.5232	-3.3804	40.3	0.22
0.46	-0.235712	-0.139183	0.448316	-0.0439176	0.290903	26.6	36.8323	0.832443	4.45241	0.795	13.9	11.41	11200	126.3	18423	65.4187	12.2	75.4058	4.3	1.4	17.4	73.6	1.58	5.6	697.9	7.13	50.4042	32.6151	11.4385	75.2714	3.4	3.1	4.3	4.5	3.29774	23.9	40.6	7.74	8.40563e+10	7.63461	5.3	5.56369	8.51525	40.3	0.21
0.54	1.08	1.42762	1.33132	1.11986	1.07	18	29.4479	0.6019	4.25196	0.844	13.7	11.2	27340	148.5	25289	69.6171	12.5	36.1738	5.6	2.8	49.5	79.8	1.44	3.7	1694.27	5.36	99.9384	12.5725	52.715	40.77	5.4	2	4.76	4.94	2.37265	54	37.6	7.84	2.39688e+10	5.09807	3.9	25.3667	2.88411	31.1	0.1
0.64	1.2	1.53257	1.36788	1.21648	1.08	18	29.0724	0.6019	4.25196	0.852	14.1	11.3	31970	148.5	25433	70.0829	13.7	42.618	6	2.8	49.5	80.6	1.48	3.5	2155.25	6.01	99.7047	18.4811	51.8664	42.31	5.76	2	5.2	5.39	4.66901	45.5	38.4	7.82	2.78447e+10	3.64681	3.7	24.7349	1.07656	31.7	0.09
0.39	0.91	1.41833	1.3626	1.21284	1.07	24	28.4623	0.585013	4.54215	0.854	14.6	11.3	32780	148.5	25526	70.7279	11.7	52.0039	6.4	3.5	43.6	81	1.47	3.3	2105.48	6.47	99.4056	21.4899	50.6058	49.81	5.82	2	5.25	5.4	0.326277	54.3	42.1	7.76	2.59454e+10	-2.01526	5.4	24.0879	-4.61065	32.1	0.09
0.45	0.98	1.53157	1.42331	1.21627	1.02	25	27.7583	0.57053	4.85571	0.85	13.8	11.5	32040	148.5	23338	71.0239	12.7	48.3116	6.5	4.1	44.4	81.5	1.44	3.2	2045.29	6.52	98.6283	23.1549	49.2012	52.99	5.59	2	5.11	5.44	2.43004	56.3	41.7	7.81	2.58002e+10	2.28354	6.3	23.46	-0.356769	31.5	0.09
0.61	0.87	1.56354	1.23641	1.07297	1.05	29	27.1013	0.609801	4.94556	0.853	13.8	11.6	32550	148.5	20569	70.5473	11.3	46.5397	6.3	4.4	47.4	81.2	1.35	3.1	2114.67	6.45	96.3887	24.6113	46.9865	56.8599	5.71	2	5.11	5.48	3.28945	65.8	42.1	7.74	2.76421e+10	0.416713	7.9	22.8746	-2.11294	32.6	0.07
0.64	1.25	1.39103	1.13075	1.09958	1.02	30	26.6319	0.65081	4.97138	0.852	13.8	11.8	29680	148.5	18244	70.206	11.4	45.8636	5.9	3.5	46.9	81.1	1.39	3.5	1899.37	6.55	94.5516	25.4741	43.0992	60.6899	5.64	2	4.97	5.39	2.38905	80.1	42.1	7.54	2.50487e+10	-3.44738	11.9	22.5259	-4.90739	34.3	0.07
0.56	1.25	1.36675	0.917137	1.03649	0.98	30	26.4911	0.62201	5.20976	0.854	14	12	27830	148.5	17352	70.0983	9.1	47.5252	6.4	4.4	46	82.5	1.3	1.6	1916.32	6.95	92.3776	26.7127	40.6886	65.4548	5.4	2	4.84	5.28	-0.399358	103.7	42.8	7.14	2.39611e+10	-6.58748	15.9	22.5797	-6.37008	37	0.07
0.55	1.08	1.14024	1.09886	1.07695	1.02	41	26.8197	0.59576	5.61073	0.856	14.3	11.9	26530	148.5	17722	69.096	6.8	53.1044	5.6	4.7	45.3	82.3	1.31	2.1	1873.89	6.95	92.7126	28.7616	38.71	69.33	5.31	2	4.87	5.06	-1.35499	108.8	49.3	7.41	2.32268e+10	-1.77606	16.1	22.8305	-0.688985	35.6	0.07
0.55	1.01	1.0483	1.06233	1.03979	1.03	34	27.7583	0.595472	5.56118	0.864	14.3	11.9	26010	148.5	18135	68.7677	5.2	60.1012	5.6	1.5	55.8	81.8	1.32	2.7	1581.41	6.75	91.2199	30.725	38.1595	71.7157	5.03	2	4.42	4.66	-2.097	106.8	40.4	7.82	1.99092e+10	3.41892	15	22.9563	4.00943	34	0.06
0.6	0.83	0.96057	1.05263	0.721352	1.05	38	29.4479	0.60226	4.99897	0.869	14.6	12.1	24720	148.5	18238	68.6368	7.6	67.1711	5.5	0.6	44.1	82.7	1.37	2.6	1634.94	6.62	91.2199	32.5787	37.5027	75.9002	4.9	2	4.3	4.9	-1.42917	102.6	37.3	7.83	2.1047e+10	6.57358	13	22.8559	6.08587	32.9	0.06
0.54	0.79	0.922202	1.03246	0.888224	1.06	42	32.0292	0.685475	4.37781	0.871	14.7	12.1	24960	148.5	18177	68.9876	8.5	75.9408	5.3	1.5	49.8	82.2	1.32	1.3	1750.51	6.6	91.2199	34.215	36.7092	80.7432	5.1	2	4.6	5.5	0.531766	92.6	36.4	7.82	2.29467e+10	5.73348	11.1	22.6391	4.75452	31.4	0.05
0.49	0.64	0.919242	0.872756	0.753562	1.01	42	34.6035	0.7736	4.49935	0.873	15.2	12.2	27330	148.5	18423	70.0162	7.8	81.3371	5	1.4	46.7	82.9	1.32	2.4	1981.78	6.77	91.2199	35.7874	35.5702	84.4336	5.2	2	4.2	5.1	1.43549	98.1	42.6	7.84	2.55965e+10	5.64786	8.4	22.3691	4.36695	32.7	0.05
0.56	0.63	0.992182	1.01243	0.760009	1.05	50	36.9771	0.823036	4.49935	0.873	15.2	12.2	28600	148.5	18423	70.7395	9.2	88.4853	5.2	1	46.8	82.3	1.33	2.6	1996.46	7.01	91.2199	36.7753	36.4768	86.0636	5.1	2	4.3	5.1	0.250371	90.4	38.1	7.84	2.59445e+10	5.52943	7.1	22.0623	4.10746	31.2	0.05
0.29	0.38	0.88321	1.00248	0.580854	0.91	53	39.2921	0.8731	4.49935	0.873	15.2	12.44	26600	148.5	18423	71.0014	11.5	92.9378	5.9	1	45.3	82.3	1.33	2.6	1996.46	7.01	91.2199	37.3964	35.072	90.8019	5.1	2	4.3	5.1	-0.638423	113.5	44.6	7.84	2.50084e+10	-4.37247	7.6	21.8135	-5.45032	31.2	0.05
0.44	0.394521	0.736126	0.859049	0.637032	0.865667	57.25	43.4624	0.914893	4.49935	0.896	15.65	12.44	28470	156.3	18423	71.2172	10.2	92.9378	5.5	1	45.3	82.3	1.33	2.6	1996.46	7.01	91.2199	38.3755	34.2997	90.7597	5.1	2	4.3	5.1	2.44609	101	43.1	7.84	2.84079e+10	6.63893	7.5	21.6178	5.64995	31.2	0.05
1.02	0.3	0.895334	1.02321	0.905903	1	19	33.0158	0.662843	5.26371	0.85	15.3	12.2	15850	88.14	19957	70.4726	5.2	54.1824	4.3	0.7	20	77	1.45	3.1	1110.18	5.99	66.2823	14.4781	23.2425	51.93	3.43	4.35	4.28	5.15	2.85312	27.3	40.4	7.61	1.90184e+11	5.57034	5.3	15.2939	4.95609	26	0.3
1.05	0.36	1.01364	1.15504	0.914494	1.03	19	32.7021	0.6696	5.26371	0.854	15.5	12.2	18510	88.14	20172	71.186	5.6	58.0695	4.3	0.7	20	77.3	1.51	2.8	1449.34	6.33	63.6305	16.954	23.8754	62.97	3.12	4.35	4.15	5.36	6.35866	28.1	40.9	7.62	2.36816e+11	2.68641	4.4	15.1379	1.83824	26.3	0.29
0.91	0.39	0.88324	1.31166	0.962593	1.03	26	32.2198	0.642768	5.41066	0.857	15.8	12.3	18840	88.14	20499	71.3692	5.4	61.0754	4.6	0.6	18.9	77.4	1.51	2.9	1442.24	7.25	60.9565	19.5376	24.2466	64.43	3.32	4.35	4.16	5.9	1.01938	33.4	44.4	7.58	2.07434e+11	-4.65733	6.7	15.0477	-5.19898	26.2	0.31
0.99	0.39	0.912551	1.2995	0.937227	1.01	23	31.6746	0.60602	5.65144	0.862	16	12.4	19400	88.14	20607	71.5191	4.9	63.9459	4.6	1	21.2	77.7	1.51	2.7	1373.93	6.88	60.1322	21.6076	22.6226	68.82	3.55	4.58	4.59	6.08	1.47273	37.1	43.6	7.64	2.0907e+11	2.4349	7.3	15.02	2.13688	26.6	0.3
1.11	0.39	0.934314	1.20114	1.02503	1.02	42	31.1725	0.626545	5.66276	0.865	16.1	12.5	19460	88.14	20401	71.9473	4.9	65.57	4.6	1.1	19	78	1.43	2.7	1516.56	6.93	58.8803	23.9044	20.9968	70.49	3.61	4.53	4.67	5.95	1.91722	39.7	43.2	7.69	2.29563e+11	1.76036	6.7	15.0452	1.55019	26.4	0.32
1.05	0.32	0.933182	1.05909	1.0285	0.97	31	30.8195	0.64914	5.84869	0.865	16.1	12.4	19440	88.14	20227	71.3591	5.5	65.6712	4.5	1	19.1	78.1	1.45	2.6	1387.41	6.98	55.555	25.2779	20.1445	73.43	3.73	4.57	4.64	5.97	3.28762	44.2	44.7	7.78	2.08858e+11	-0.785004	7	15.0255	-0.923734	26.1	0.34
1.08	0.31	0.92624	1.08549	1.03031	0.98	29	30.7214	0.620602	5.83331	0.874	16.6	12.6	19410	122.18	20203	71.6638	5.4	65.0858	4.5	1	18.3	78.3	1.46	2.5	1554.51	7.72	53.2683	27.164	19.0308	74.1104	3.72	4.59	4.42	5.76	1.4383	44.4	42.7	7.71	2.11686e+11	-0.0459037	7	15.0225	-0.0790529	26.5	0.36
0.99	0.44	1.03863	1.00596	1.14113	1.03	37	30.9841	0.60695	5.79263	0.879	16.7	12.8	18900	122.99	20683	71.533	5.5	65.6241	4.5	1.1	19	78.9	1.53	2.4	1512.93	7.6	53.4009	28.4755	19.0346	74.2317	3.7	4.51	4.03	5.55	0.343989	41.9	42.6	7.84	2.09359e+11	2.2621	6.1	15.0003	2.1545	25.9	0.37
0.98	0.5	1.05982	1.09886	1.13729	1.04	32	31.7136	0.630665	5.76408	0.882	16.9	12.7	18370	127.53	21286	71.7008	6.2	64.4816	4.4	0.8	18.9	78.7	1.57	2.5	1284.05	7.2	55.9153	27.9996	18.117	75.6688	3.97	4.53	3.6	5.41	0.309365	39.7	41.9	7.86	1.88033e+11	5.38838	5.1	14.9781	5.1814	25.9	0.39
0.98	0.59	1.04498	0.986401	1.02016	1.03	36	33.0158	0.64537	5.38424	0.885	16.9	12.6	17670	167.38	21863	72.2813	6.6	63.7481	3.9	0.7	18.6	79.1	1.63	2.8	1321.62	7.11	55.9153	29.1612	16.7046	76.4812	4.1	4.6	3.4	5.3	0.683504	36.6	39.8	7.87	1.96272e+11	2.53728	4	14.9483	2.34055	25.4	0.3
1	0.61	1.07104	1.23523	1.12416	0.88	46	34.9094	0.677833	5.34892	0.888	16.8	12.7	18310	165.41	22785	73.2707	6.7	64.0787	4.1	0.5	20.3	79.1	1.69	2.7	1475.92	7.14	55.9153	29.8737	15.5735	78.7192	4	4.4	3.5	5.3	2.45053	34.2	39	7.77	2.18629e+11	5.16872	2.9	14.9128	4.88972	24.9	0.3
1.03	0.54	0.988708	1.27555	1.05509	0.81	53	38.438	0.7084	5.34681	0.891	16.8	12.7	20560	162.01	23620	73.5366	6.2	63.7688	4.6	0.3	19.9	79.1	1.71	2.6	1765.59	7.52	55.9153	30.5929	14.3522	80.6882	3.9	4.7	3.5	5.2	2.14949	32.1	40.6	7.81	2.49001e+11	3.22009	2.2	14.8605	2.87547	25	0.31
0.94	0.57	0.955327	1.24524	1.05283	0.84	54	41.1324	0.757379	5.34681	0.891	16.8	12.7	22120	158.79	24390	73.5837	6.7	65.587	4.9	0.5	20.1	79.3	1.71	2.6	1844.22	7.83	55.9153	35.4907	14.1804	80.8669	3.9	4.5	3.2	5	2.84788	30	41.1	7.81	2.52548e+11	3.02988	2	14.8003	2.62496	25.3	0.31
0.92	0.59	0.957015	1.24121	1.05988	0.98	57	43.8065	0.8135	5.34681	0.9	16.8	12.87	21800	156.24	24472	73.5061	7.6	68.0618	5.1	0.5	21.3	78.3	1.71	2.6	1844.22	7.83	55.9153	36.5155	12.679	81.3389	3.9	4.5	3.2	5	3.1613	37.7	47.2	7.81	2.45975e+11	-5.50297	2.6	14.7629	-5.73253	25.3	0.34
0.96	0.641105	1.11025	1.34851	1.12602	1.01879	68.24	47.3642	0.850459	5.34681	0.889	16.22	12.87	24430	156.1	24472	74.0936	6.4	68.0618	5.1	0.5	21.3	78.3	1.71	2.6	1844.22	7.83	55.9153	37.4839	12.3189	82.6706	3.9	4.5	3.2	5	3.83984	42	46.5	7.81	2.81778e+11	3.54422	2.8	14.7644	5.43741	25.3	0.33
1	1.74	1.63784	1.61517	1.773	1.34	44	38.0452	0.730273	5.22153	0.914	16.6	13.6	40470	184.42	30653	79.4065	12.5	61.3868	3.9	2.2	15.8	80.1	1.37	3.9	4182.8	10.05	62.7924	24.3292	65.4071	75.16	6.55	6.35	6.53	6.71	2.29834	64.2	43.4	7.76	3.42558e+12	2.97646	8.7	31.662	3.11425	31.4	0.34
0.95	1.76	1.52284	1.48877	1.74571	1.34	44	37.77	0.7136	5.22153	0.916	16.7	13.7	43650	184.42	30991	79.8731	11.8	61.3868	3.9	2.2	15.8	80.2	1.38	3.5	4669.65	10.25	60.7521	27.9621	61.9325	78	6.54	6.35	6.42	6.67	2.62838	65.7	44.2	7.72	3.74526e+12	0.959879	7.5	31.7538	1.15203	30.9	0.37
0.86	1.76	1.57899	1.51911	1.65595	1.33	48	37.3227	0.748181	4.79285	0.916	16.7	13.7	43660	184.42	31000	79.8496	11.1	61.3868	4.3	2.1	16.9	80.3	1.36	3.5	4674.78	11.24	59.7389	30.7216	66.0837	79	6.49	6.35	6.38	6.61	0.312738	73.2	48.2	7.76	3.41126e+12	-5.69384	7.8	31.8581	-5.45458	30.5	0.41
0.8	1.77	1.52075	1.57305	1.64464	1.3	50	36.8067	0.73085	4.58237	0.92	16.8	13.8	44680	184.42	31336	79.9144	11.8	61.3868	4.4	1.8	16.7	80.5	1.39	3.4	4611.28	11.1	59.4572	32.1696	65.0476	82	6.42	6.19	6.39	6.61	1.10381	82	48.1	7.78	3.39967e+12	4.17988	7	31.94	4.33961	30.3	0.4
0.84	1.75	1.50578	1.55482	1.62729	1.35	50	36.325	0.769852	4.87228	0.925	16.9	13.8	47320	184.42	31849	79.438	11.6	61.3868	4.3	1.7	16.6	80.6	1.39	3.6	5037.37	10.78	60.4009	33.4758	63.1268	81.27	6.15	5.74	6.13	6.45	2.07517	79.4	45.2	7.87	3.74931e+12	3.92519	5.8	31.9461	5.86964	30.8	0.41
0.78	1.83	1.53886	1.53613	1.67617	1.39	51	35.981	0.80788	4.85798	0.927	16.9	13.9	46560	184.42	32064	79.8247	10.5	61.3868	4.3	1.6	18	80.7	1.41	3.3	4765.58	10.85	59.6811	34.2835	61.438	82.35	6.09	5.73	6.04	6.35	2.00849	80.7	44.9	7.84	3.52714e+12	0.418498	5.4	31.8896	0.230161	31.1	0.41
0.93	1.81	1.51779	1.55304	1.65021	1.41	49	35.8778	0.791594	4.84537	0.927	16.8	13.9	47220	204.84	32076	79.8901	9.8	61.3868	4.4	1.6	17.2	80.6	1.42	3.3	5099.64	11	59.2383	35.0658	59.6225	84.17	6.01	5.72	5.85	6.08	1.50472	78.3	44.9	7.91	3.7338e+12	0.437591	5.2	31.7983	0.163871	31.5	0.42
0.93	1.82	1.6713	1.70304	1.85451	1.44	53	36.1186	0.7864	5.02659	0.93	16.7	14	47640	192.69	32483	80.2461	9.5	65.5039	4.3	1.6	17.2	81.2	1.47	3.2	5307.08	11.02	56.7323	36.1266	57.4416	86.19	5.88	5.66	5.67	5.94	0.906798	75.3	44.3	7.93	3.88909e+12	2.20954	5	31.6616	1.78434	30.9	0.42
0.7	1.82	1.68697	1.72308	1.79423	1.42	53	36.8067	0.812532	5.04564	0.933	16.7	14.1	45780	195.94	32985	80.3402	10.1	67.7469	4.2	0.5	18	80.7	1.5	3.3	4624.56	11.18	55.0631	37.4147	55.2555	87.5898	5.72	5.58	5.61	5.95	0.514421	71.9	44.1	7.97	3.35759e+12	1.49193	4.6	31.3894	0.617105	31.6	0.41
0.68	1.83	1.69621	1.81702	1.62176	1.36	55	38.0452	0.82099	4.95604	0.936	16.8	14.1	44280	199.7	33746	80.5743	10.3	69.5806	4.2	0.3	18	81	1.6	3.4	4744.23	11.24	55.0631	38.6996	55.0215	84.1652	5.6	5.4	5.6	5.9	0.491749	69	44.4	7.96	3.46985e+12	2.23	4.1	31.1364	1.4081	31.6	0.41
0.59	1.84	1.65318	1.7862	1.61498	1.43	53	39.9374	0.834751	5.0226	0.938	16.9	14.1	43760	189.74	34170	80.9147	10.1	70.2467	4.2	0.3	18.6	81.1	1.57	3.3	5055.82	11.33	55.0631	40.2209	53.7372	84.3942	5.5	5.5	5.5	5.8	1.5095	64.6	44.2	7.87	3.69085e+12	2.68023	3.8	31.0247	2.29721	31.2	0.41
0.59	1.94	1.56271	1.76293	1.63158	1.43	57	42.2063	0.8765	5.16336	0.939	17	14.1	47490	190.04	34796	81.117	10.3	70.3426	4.3	0.2	18	81	1.57	3.2	5481.99	11.45	55.0631	41.1983	51.2686	87.0371	5.5	5.5	5.3	5.6	1.73217	61.3	44.3	7.85	3.97444e+12	0.981233	3.4	30.9314	0.678213	31.7	0.42
0.57	1.9	1.53116	1.72319	1.62069	1.36	59	45.0806	0.854941	5.16336	0.939	17	14.2	49220	187.05	34800	81.1778	10.3	73.5211	4.3	0.3	18.3	81.3	1.54	3.2	5440.25	11.7	55.0631	42.3238	48.588	88.1345	5.3	4.9	5.2	5.5	1.44567	58.9	45	7.85	3.88823e+12	1.0566	3.1	30.8655	0.828958	31.7	0.43
0.67	1.86	1.3608	1.58271	1.55793	1.38	66	49.0495	0.8524	5.16336	0.947	17	14.09	48050	179.78	35390	81.1044	10.1	72.9892	4.7	0.3	19.8	81.1	1.54	3.2	5440.25	11.7	55.0631	43.4606	46.0824	89.8129	5.3	4.9	5.2	5.5	0.50669	68	50.4	7.85	3.88967e+12	-3.69679	3.9	30.8379	-3.77543	31.7	0.46
0.76	1.81323	1.33115	1.63154	1.60852	1.43199	50.3	54.0651	0.873753	5.16336	0.942	17.01	14.09	51660	176.8	35390	81.1107	11.8	72.9892	4.5	0.3	19.8	81.1	1.54	3.2	5440.25	11.7	55.0631	44.2168	46.2782	91.4306	5.3	4.9	5.2	5.5	3.14297	68.6	51.3	7.85	4.25993e+12	2.62699	3.6	30.8216	2.58356	31.7	0.47
1.12	2.45	2.354	1.92514	2.01373	1.48	49	50.129	0.89047	6.20605	0.904	16.8	12.5	55740	163.12	26403	83.6243	12.9	78.5522	5.9	0.6	32.8	78.4	1.84	4	5468.38	9.33	71.7672	34.7379	51.5554	85.03	6.42	5.36	6.41	6.45	1.69327	27.3	49.6	8.01	3.19423e+11	0.909239	3.8	44.5355	0.462731	26.2	0.08
1.07	2.39	2.25127	1.87356	1.9665	1.54	49	49.6954	0.9134	6.20605	0.909	16.8	12.9	60390	163.12	26346	83.7783	12.7	75.6821	6.1	0.6	32.8	78.8	1.89	4	6137.78	9.51	70.0923	36.4487	54.0648	85.02	6.23	5.36	6.35	6.44	3.41627	33.3	50.4	7.95	3.53361e+11	-0.512017	3.7	44.2709	-1.09484	25.2	0.07
1	2.45	2.23221	1.88179	1.92476	1.54	73	49.0882	0.864951	6.15792	0.906	16.8	12.7	60090	163.12	26914	83.6367	11.5	74.2838	6.9	1.4	29.5	79	1.84	3.1	6221.69	10.67	70.1646	36.6005	50.2006	86.84	6.06	5.36	6.22	6.43	1.30471	40.2	56.5	7.85	3.21241e+11	-4.90655	6.4	44.0288	-5.41401	26.7	0.06
1.04	2.36	2.10517	1.87639	1.90587	1.54	78	48.4286	0.78722	6.14813	0.91	16.9	12.7	61220	163.12	27695	83.0166	11.5	73.5967	7.1	1.1	27.5	79.3	1.87	3.4	6011.54	10.33	66.0954	38.0556	47.0876	88.72	6.17	5.43	6.14	6.37	2.31092	42.6	56.7	7.93	3.21995e+11	1.87099	7.7	43.84	1.41949	27.2	0.06
1.1	2.4	2.10683	1.9052	1.92963	1.55	81	47.8381	0.847546	6.0901	0.922	18	12.7	61990	163.12	27824	82.5324	10.3	76.7583	6.8	0.8	29.2	79.9	1.75	3.5	6281	10.15	57.5378	38.4369	44.5025	89.81	6.29	5.51	6.15	6.32	2.75868	46.1	56.4	7.93	3.44003e+11	1.33678	7.8	43.6563	0.920394	27.3	0.06
0.91	2.39	1.99629	1.80677	1.88233	1.67	83	47.4382	0.88885	6.23317	0.924	18	12.8	61650	163.12	27699	82.7585	9.6	79.1083	7	1.2	27.7	80.2	1.73	3.4	6003.83	10.24	49.2948	38.9138	41.052	92.26	5.73	4.82	5.77	5.97	2.39791	44.9	58	7.89	3.27149e+11	0.2265	7.8	43.489	-0.149916	27.8	0.07
0.96	2.41	1.95192	1.80997	1.91108	1.67	85	47.3501	0.844235	5.90933	0.926	18	12.8	63200	182.29	27901	82.2684	8.2	80.931	6.9	1.4	28.6	80.4	1.67	3.5	6236.55	10.17	51.9817	40.3955	37.234	94.6297	5.45	4.47	5.68	5.64	0.789072	44	55.8	7.98	3.43584e+11	0.933341	7.4	43.3209	0.513424	28.5	0.07
0.95	2.26	1.79163	1.68708	2.1057	1.52	84	47.6953	0.8162	5.83649	0.928	18	12.8	63670	178.55	28173	82.0066	8.1	81.0291	7.1	1.4	26.8	80.7	1.69	4	6380.78	10.17	41.85	41.4423	33.1361	95.99	5.43	4.51	5.79	5.56	0.564021	44.3	55.2	8.02	3.52994e+11	1.61939	6.9	43.0914	1.10543	28.4	0.07
0.9	2.23	1.82543	1.73457	2.05181	1.55	88	48.5951	0.856364	5.95712	0.926	18	12.5	60510	190.18	28983	82.4314	8.1	82.1295	7	1.2	26	80.8	1.71	3.7	5469.33	10.23	31.8997	42.3573	26.7659	96.3305	5.59	4.63	5.76	5.58	0.452034	39.8	54.5	7.96	3.02673e+11	2.34259	6.3	42.7989	1.62217	28.2	0.07
0.87	2.25	1.85751	1.57541	1.92428	1.54	88	50.1376	0.85102	5.92825	0.928	18	12.5	58040	206.49	29711	82.8116	7.5	81.0567	6.8	1.2	26.3	80.9	1.79	3.1	5565.59	10.14	31.8997	43.1306	24.4485	96.9678	5.7	4.7	5.7	5.8	0.25	37.2	52.5	8.01	3.13116e+11	3.24596	6	42.4438	2.44337	28.2	0.07
0.87	2.24	1.78752	1.62429	1.84728	1.52	89	53.3268	0.887891	5.86358	0.929	18	12.6	56690	184.92	30053	83.3381	8.8	80.616	6.4	1	25.5	81.1	1.75	3.8	5800.15	10.04	31.8997	43.7815	19.1554	97.0994	5.5	4.6	5.7	6.1	1.14713	35.9	50.5	8.05	3.32121e+11	2.82174	5.8	42.1802	2.16236	28.7	0.09
0.95	2.2	1.85126	1.6363	1.81546	1.56	92	54.8332	0.915	5.86289	0.93	18	12.6	61260	197.75	30423	83.6571	10.4	81.1833	6.4	1.2	26.1	81	1.73	3.7	6216.77	10.07	31.8997	43.9751	19.455	97.3192	5.5	4.3	5.7	5.8	0.813609	34	50.5	8.1	3.56841e+11	1.98954	5.1	41.9724	1.48509	28.2	0.09
1	2.16	1.91021	1.56514	1.8768	1.55	92	57.9242	0.932424	5.86289	0.93	18	12.6	63140	198.57	30888	83.9274	9.9	81.8398	6.3	1.8	21.6	81.5	1.7	3	6003.33	9.96	31.8997	43.764	17.3144	98.0464	5.6	4.5	5.8	5.8	0.758132	33.7	49.7	8.1	3.46499e+11	1.49349	5	41.7986	1.13066	27.7	0.09
0.94	2.27	1.89087	1.79088	1.85885	1.52	91	61.7787	0.9758	5.86289	0.94	18	12.96	62710	192.67	30590	84.2315	9.3	82.8393	6.4	1.8	22.5	81.6	1.7	3	6003.33	9.96	31.8997	44.4635	12.607	96.5491	5.6	4.5	5.8	5.8	0.420712	42.2	53.4	8.1	3.55222e+11	-1.99461	5.6	41.7088	-2.28002	27.7	0.01
0.95	2.36618	2.00407	1.80882	1.93644	1.5579	92.25	70.0627	0.980893	5.86289	0.947	18	12.96	68300	190	30590	84.2688	9.8	82.8393	6	1.8	22.5	81.6	1.7	3	6003.33	9.96	31.8997	44.5125	12.07	98.8659	5.6	4.5	5.8	5.8	1.85305	36.6	50.8	8.1	3.98303e+11	4.85571	5.1	41.5379	4.40223	27.7	0.01
0.63	1	1.03732	1.35995	1.173	1.07	37	44.3643	0.748522	6.18554	0.839	16.1	12.2	13430	154.95	16107	71.8676	14.4	67.6747	5.7	7.3	7.4	73.2	1.69	5	832.73	4.98	5.11895	19.7638	36.9612	66.19	3.78	3.56	5.34	4.99	6.60133	3.8	33.7	8.02	2.24491e+10	7.57914	4.6	10.9769	8.07103	31.2	0.09
0.57	0.99	1.16184	1.41946	1.19912	1.09	37	44.025	0.76	6.18554	0.841	16.1	12.3	15190	154.95	17225	72.4095	14	66.4418	6.5	7.3	7.4	74.4	1.72	5	1038.56	5.71	6.98422	22.0387	37.2569	70.58	4	3.56	5.48	5.1	10.3624	4.5	39.5	7.9	2.43417e+10	-5.132	5.5	11.0109	-4.87729	31.9	0.15
0.57	1.01	1.00911	1.39518	1.13125	1.09	46	43.5113	0.731286	6.41003	0.838	16.2	12.4	14570	154.95	15917	72.519	13.5	66.6319	7	4.3	6.6	75.3	1.7	3.6	963.02	6.51	6.27634	23.5004	36.9232	72.5	4.22	3.56	5.6	4.87	-0.0784083	7.2	45.9	7.86	1.9633e+10	-14.6291	13.5	11.0333	-14.4643	31.4	0.15
0.66	1	1.08549	1.39047	1.15973	1.11	50	42.9343	0.68571	6.47982	0.844	16.4	12.5	14580	154.95	15331	72.3065	11	68.1845	6.5	4.8	8.3	76	1.72	3.3	926.45	6.27	5.80839	26.1265	36.2147	74.1	4.53	3.67	5.63	4.55	2.97205	6.7	40.3	8.02	1.95235e+10	2.44427	16.7	11.06	2.67816	32	0.17
0.61	1.05	1.07664	1.39099	1.18376	1.13	53	42.4051	0.730144	6.4246	0.853	16.5	12.5	15840	154.95	15869	72.2962	10.6	70.3691	6.1	7.3	7.8	76.6	1.61	2.5	1015.97	5.77	5.63096	26.2874	35.5505	76.5	4.49	3.53	5.61	4.39	4.9819	6.2	37.4	7.95	2.3214e+10	7.26308	12.3	11.0849	7.58921	32.5	0.19
0.64	1.1	0.954409	1.41709	1.15705	1.11	54	42.0348	0.7632	6.43381	0.859	16.5	12.5	16760	154.95	15881	72.7236	10.3	72.3751	6.1	8.3	8.9	76.7	1.56	3.6	1013.31	5.79	5.76586	26.4241	33.8866	78.3899	4.22	3.46	5.59	4.46	3.9334	9.8	39.2	7.88	2.30192e+10	3.2282	10	11.1266	3.59836	32.9	0.2
0.75	1.19	0.974821	1.44754	1.19839	1.12	48	41.9345	0.753436	6.4231	0.863	16.4	12.6	18140	154.95	16739	73.4043	9.7	73.9212	5.9	8.4	9.1	77.5	1.52	2.1	1144.65	5.98	3.90207	27.3864	32.3593	80.0043	4.2	3.56	5.6	4.14	2.78057	10.2	38.4	7.87	2.51158e+10	1.45843	8.6	11.1624	1.82015	35.1	0.15
0.78	1.3	1.01652	1.67656	1.37282	1.17	51	42.2152	0.7647	6.51769	0.865	16.2	12.6	18880	145.4	17478	73.7848	12	73.3078	5.5	11.3	10.6	77.4	1.54	2.7	1238.93	6.08	5.05383	28.2238	30.9837	84.2415	4.39	3.71	5.6	3.78	-0.106175	10.6	37.8	7.97	2.66341e+10	3.01137	7.4	11.1991	3.28187	34.6	0.16
0.62	1.29	1.06766	1.66904	1.33178	1.19	81	42.9881	0.795258	6.6147	0.871	16.1	12.9	18570	144.59	18521	74.2347	13.7	72.1676	5.9	12.7	9.4	78	1.58	2.5	1112.91	6.35	7.15177	29.6865	29.4835	88.4097	4.53	3.87	5.55	3.73	-0.492326	10.1	39.5	8.09	2.28908e+10	1.85302	6.4	11.2244	1.78627	32.7	0.16
0.67	1.27	1.09046	1.69814	1.22643	1.21	77	44.3643	0.81356	6.10153	0.875	16.1	13.1	18290	171.09	19285	74.7533	11.4	71.3904	5.7	15.3	9.3	78	1.6	2.3	1186.1	6.43	7.15177	31.4971	28.1618	87.2402	4.7	4	5.6	4.5	0.148685	10	39.4	8.03	2.40728e+10	3.15556	6.9	11.2019	3.12554	31.2	0.14
0.65	1.25	1.11173	1.64504	1.28583	1.21	78	46.5006	0.863059	5.87483	0.879	16.1	13	18760	171.09	19964	75.2589	11.8	69.0459	5.7	11.8	11	78.4	1.59	2.3	1350.38	6.59	7.15177	32.5189	27.4841	88.1025	4.7	4.1	5.6	5.1	3.41724	9.1	39.2	7.93	2.69244e+10	5.79204	5.8	11.2027	5.66404	30.4	0.15
0.59	1.51	1.19044	1.55177	1.24073	1.18	79	49.5217	0.9101	5.96873	0.882	16.1	13.1	21180	176.44	21085	75.7661	12	70.3654	6.2	16.4	8.8	78.5	1.67	1.6	1552.63	6.69	7.15177	33.3679	26.1461	89.357	4.7	4.7	5.6	4.6	3.43633	8.2	39.3	7.96	3.06247e+10	3.7842	5.4	11.1763	3.42362	30.3	0.16
0.63	1.56	1.17443	1.59125	1.28148	1.18	80	52.1234	0.949015	5.96873	0.882	16	13.1	23010	180.88	20968	75.8922	11.2	74.232	6.1	15.5	12.5	79	1.66	1.6	1598.82	6.73	7.15177	33.8453	24.4445	90.2289	4.7	3.1	5.6	4.6	2.27726	8.5	39.4	7.96	3.10819e+10	3.73971	4.5	11.1272	3.35497	30.8	0.17
0.71	1.61	1.34334	1.53539	1.38225	1.17	80	54.6608	0.99004	5.96873	0.892	16	13.55	23570	177.82	22339	76.4312	8.5	74.232	6.6	15.5	15.1	78.6	1.66	1.6	1598.82	6.73	7.15177	34.2758	22.9215	89.0583	4.7	3.1	5.6	4.6	-0.444531	18.5	44.9	7.96	3.13704e+10	-0.551001	7	11.0944	-0.747278	30.8	0.17
0.76	1.53583	1.38256	1.55911	1.42769	1.19077	81.93	59.425	0.98991	5.96873	0.89	15.93	13.55	26460	173.6	22339	76.5087	9.8	74.232	5.9	15.5	15.1	78.6	1.66	1.6	1598.82	6.73	7.15177	37.4429	22.3241	91.0363	4.7	3.1	5.6	4.6	4.65317	17.6	41.5	7.96	3.71912e+10	8.01346	6.2	11.0847	7.89903	30.8	0.16
-0.28	1.09	0.993322	1.21499	1.16832	1.12	31	39.6826	0.727103	4.39175	0.853	16.1	9.2	29770	100.93	25298	73.6717	30.8	68.7518	4	0.4	16.8	81.1	1.38	3.4	2606.18	7.92	62.0834	17.8045	44.6285	55.11	5.34	4.77	5.34	5.75	2.7868	35.8	39.3	7.75	1.474e+12	3.60474	8.2	23.7093	1.70457	34.1	0.22
-0.38	1.19	0.920347	1.25476	1.19351	1.19	31	39.2087	0.7228	4.39175	0.856	16.2	9.2	32250	100.93	25481	73.3724	31.7	69.7454	4.2	0.4	16.8	81.5	1.45	3.3	2995.05	8.38	60.703	19.8752	44.7631	59.6	5.09	4.77	5.05	5.63	4.07534	39.7	41.4	7.7	1.63186e+12	0.887067	11.3	23.3273	-0.709645	34.2	0.24
-0.47	1.06	0.945832	1.18927	1.16259	1.18	34	38.4386	0.741045	4.29267	0.858	16.4	9.3	32560	100.93	25559	73.4415	30.9	71.5843	4.6	0.5	17.3	81.9	1.38	3.2	2937.53	9.11	56.1642	21.1367	43.6603	62.4	5.17	4.77	5.18	5.5	-0.287813	53.3	46.2	7.53	1.49147e+12	-3.76311	17.9	23.1377	-4.61175	34.9	0.27
-0.32	1.17	0.947985	1.16032	1.16339	1.12	38	37.55	0.75156	4.33787	0.865	16.8	9.4	31970	100.93	25138	73.0011	28.2	75.9109	4.5	0.3	18.7	82.4	1.37	3.2	2789.53	9.12	46.1706	22.8725	43.3331	65.8	5.68	5.41	5.62	5.8	1.79986	60.5	46	7.65	1.42211e+12	0.16292	19.9	23.04	-0.297179	35.2	0.27
0.02	1.17	0.977943	1.06584	1.1773	1.09	38	36.7206	0.767402	4.41954	0.87	17.2	9.5	31020	100.93	24695	72.6049	26.3	80.038	4.4	0.6	22.6	82.6	1.34	3.1	2909.12	9.17	49.8489	23.899	42.5623	67.09	5.91	5.65	5.76	6.02	3.1961	69.9	46.2	7.76	1.48071e+12	-0.814385	21.4	22.9569	-1.1662	35.7	0.26
-0.03	1.18	1.06358	0.952991	1.04373	1.06	44	36.1282	0.77696	4.61931	0.873	17.4	9.6	29540	100.93	23047	73.1972	24.7	82.2703	4.2	0.7	23.3	82.5	1.32	3.1	2591.02	9.16	49.2002	24.6482	41.8654	69.81	5.93	5.72	5.76	6.01	2.44613	90	49.5	7.62	1.32475e+12	-2.95892	24.8	22.94	-3.02191	35.4	0.25
0.01	0.93	1.17392	0.939044	1.03175	0.99	44	35.9505	0.803854	4.75341	0.875	17.6	9.5	29230	141.05	22836	73.2771	23.6	83.7256	4.1	0.8	19.8	83.2	1.27	2.7	2629.61	9.07	40.0188	26.29	41.594	71.635	5.95	5.88	5.78	6.04	1.40858	100.5	46.4	7.61	1.35558e+12	-1.40334	26.1	23.0242	-1.07974	36.2	0.24
0.24	0.69	1.17832	0.750495	0.968261	0.99	49	36.3652	0.84098	4.92496	0.88	17.6	9.8	29160	123.64	22852	73.4308	21.9	85.4463	4.1	0.6	17.3	83.3	1.32	2.8	2679.63	9.09	38.8032	27.989	41.4004	76.19	5.91	5.98	5.82	6	-0.151115	105.1	44	7.69	1.37182e+12	1.39578	24.5	23.0917	1.69935	36.1	0.23
0.25	0.67	1.1881	0.807637	0.914864	1.04	49	37.55	0.823873	4.84122	0.885	17.8	10	28460	134.91	23769	73.3367	20	85.6118	4.1	0.6	15.9	83	1.33	2.7	2349.05	9.13	44.0671	29.1676	41.7255	78.6896	5.8	5.95	5.65	5.89	-0.500366	103.3	44.1	7.77	1.19616e+12	3.83852	22.1	23.1089	3.91912	36.2	0.23
0.41	0.61	1.1299	1.0086	0.997173	1.04	50	39.6826	0.8135	4.31817	0.888	17.8	10.1	27570	186.41	24335	74.0207	19	86.5161	4.1	0.5	15.6	83.5	1.34	2.7	2376.72	8.95	44.0671	30.3672	41.9332	80.5613	5.5	5.6	5.5	5.8	-0.202598	102.7	42.5	7.79	1.23355e+12	3.03777	19.6	23.0977	2.95082	35.8	0.22
0.28	0.55	1.03866	0.945231	1.05937	1.02	52	42.9408	0.833073	4.37422	0.891	17.9	10.2	27120	183.65	24688	74.3653	18.3	88.853	4	0.1	19.1	83.4	1.31	2.7	2526.72	8.96	44.0671	31.4875	42.0469	84.6022	5.5	5.5	5.5	5.8	1.95608	101.8	41.3	7.66	1.31325e+12	2.97576	17.2	23.0529	2.73448	34.7	0.21
0.29	0.65	1.00494	0.948625	1.01306	1.02	57	46.2921	0.8415	4.73383	0.893	17.9	10.3	29330	174.92	24955	74.5588	17.9	91.1126	4	0.2	22.6	83.5	1.26	2.7	2740.27	8.99	44.0671	32.4349	42.2351	86.1072	5.6	5.4	5.2	5.6	1.67498	100.4	41.8	7.73	1.4217e+12	2.28447	15.3	22.953	1.83746	34.7	0.21
0.31	0.7	1.00118	1.05028	1.02583	1.04	58	49.5506	0.860176	4.73383	0.893	17.6	10.3	30360	174.16	25674	74.8674	17.3	92.8823	4	0.2	18.7	84	1.23	2.6	2711.19	9.13	44.0671	33.1342	41.6703	90.7187	5.7	5.4	5.4	5.6	0.699519	98.2	42.3	7.73	1.39432e+12	1.98397	14.1	22.7686	1.25463	34.3	0.21
0.4	0.74	0.894954	0.767696	0.901961	1.01	63	52.748	0.8801	4.73383	0.904	17.6	10.61	27130	169.82	25248	75.5287	16	95.9649	4.6	0.2	19.6	82.4	1.23	2.6	2711.19	9.13	44.0671	34.1791	41.0771	93.2056	5.7	5.4	5.4	5.6	-0.322753	120.4	51.9	7.73	1.27696e+12	-11.3254	15.5	22.648	-11.7576	34.3	0.25
0.58	0.741642	0.947267	0.811002	0.875867	1.01003	68.71	57.4472	0.885276	4.73383	0.905	17.92	10.61	29690	164.5	25248	75.6651	13.3	95.9649	4.6	0.2	19.6	82.4	1.23	2.6	2711.19	9.13	44.0671	34.5196	40.1709	93.8975	5.7	5.4	5.4	5.6	3.09314	118.3	50.6	7.73	1.42738e+12	5.51959	14.8	22.6618	5.40811	34.3	0.24
1.49	2.4	1.97478	1.54801	1.91494	1.46	62	49.5247	0.754372	6.34508	0.901	17.1	12.6	46190	167.21	28595	82.1908	9.1	93.7591	5.8	0.8	23.5	79.6	1.83	2.7	3911.97	8.08	31.5909	30.5747	32.9004	80.78	5.64	5.86	6.19	6.31	2.51067	36	46.6	7.89	2.56378e+11	5.29934	6.9	35.5719	4.85231	28.3	0.28
1.45	2.34	2.05084	1.61082	1.92268	1.46	62	49.1554	0.7488	6.34508	0.904	17	12.7	50160	167.21	28690	82.2519	9.8	94.6918	5.8	0.8	23.5	79.9	1.85	2.6	4481.22	8.34	26.9708	30.4516	31.0539	83.67	5.84	5.86	6.35	6.43	4.06595	34.7	47.9	7.82	2.85716e+11	0.783995	6.4	35.4091	0.315886	27.8	0.28
1.46	2.25	2.22906	1.81251	1.97026	1.47	64	48.5553	0.752013	6.43667	0.899	16.8	12.8	48950	167.21	29251	82.4185	9.9	91.2907	6.5	3.7	21.7	80.1	1.86	2.6	4347.12	9.16	30.4195	29.3249	26.785	82.49	5.89	5.86	6.45	6.33	-9.1736e-07	44.1	54.1	7.8	2.53498e+11	-8.07445	8.2	35.2382	-8.51303	27.5	0.34
1.42	2.16	2.229	1.87564	1.96875	1.49	68	47.8628	0.6967	6.10202	0.903	16.9	12.8	49750	167.21	29251	81.9663	10.3	93.4478	6.5	3.9	20.9	80.2	1.87	2.3	4249.6	9.14	33.3118	29.0755	23.3067	86.89	5.86	5.78	6.36	6.15	1.18414	50.1	53.9	7.92	2.49424e+11	3.18596	8.4	35.08	2.71497	27.7	0.34
1.39	2.2	2.24097	1.81975	1.94942	1.51	68	47.2165	0.785119	6.0696	0.907	17	12.9	50260	167.21	29185	81.7787	9.8	94.9199	6.4	4.4	21.7	80.6	1.83	2.4	4715.94	9.22	27.435	29.8061	20.0439	88.71	5.83	5.56	6.21	6.16	3.41681	51.9	53.7	7.98	2.75604e+11	2.54766	7.8	34.9202	2.0734	27.6	0.32
1.4	2.23	2.22031	1.82925	1.95141	1.6	70	46.7549	0.85052	6.36008	0.908	17	12.9	48970	167.21	29058	81.9631	8.9	92.8773	6.4	4.6	17.2	80.7	1.8	2.4	4572.52	9.59	20.7794	30.433	16.4301	89.88	6.09	5.74	6.31	6.2	2.80834	57.7	55.4	7.91	2.5829e+11	-1.39755	7.7	34.7525	-1.86559	27.1	0.31
1.39	2.21	2.19021	1.85151	1.96458	1.57	69	46.6164	0.832175	6.41201	0.916	18	12.8	49510	167.21	29058	82.1829	9.3	90.9942	6.4	4.3	17.8	81.1	1.75	1.8	4892.1	9.81	25.5722	31.6279	13.8301	91.5144	6.1	5.87	6.38	6.22	1.47829	60.6	56.8	7.76	2.71362e+11	-0.901696	8.2	34.5898	-1.35722	27.2	0.29
1.28	2.16	2.03282	1.88403	2.12967	1.54	80	46.9395	0.84491	6.57479	0.918	18	12.6	49420	178.88	28808	82.2821	9.5	88.8817	6.3	3.3	21.3	81.3	1.71	2.2	4922.68	9.78	20.8139	32.1985	11.6965	86.5304	5.87	5.92	6.38	6.17	1.0412	64.5	57.3	7.82	2.74863e+11	-0.364908	8.7	34.4461	-0.776108	26.8	0.27
1.04	2.26	1.87404	1.83638	2.08948	1.54	79	47.8628	0.860396	6.4692	0.919	18	12.7	47180	190.25	29500	82.0403	9.2	87.6799	6.2	4.3	19.8	81.6	1.65	1.7	4127.15	9.65	16.1858	31.5706	9.80388	86.4221	5.78	5.82	6.36	6.05	-0.207929	68.3	56.5	7.75	2.34534e+11	0.543659	9.4	34.3295	0.213029	27.1	0.23
1	2.23	1.87794	1.81741	2.04995	1.53	82	49.5247	0.88168	5.96279	0.922	18	12.7	45530	184.01	29500	82.147	7.9	86.9785	6	4.1	20.1	81.5	1.57	1.9	4107.06	9.38	16.1858	31.1544	8.32178	87.7036	5.7	5.7	6.2	6.2	0.356685	68	55.6	7.71	2.40771e+11	2.81146	8.8	34.2338	2.51638	27.1	0.22
1.08	2.21	2.01868	1.82305	2.06936	1.56	83	52.0637	0.885103	5.75712	0.924	18	12.8	44840	182.93	29722	82.6715	8.2	88.1978	5.6	3.6	19.6	81.7	1.49	2	4233.47	9.13	16.1858	31.045	6.86257	87.4689	5.4	5.6	6.2	6.3	0.754015	66	53.6	7.73	2.55648e+11	3.19241	8.6	34.1606	2.95053	27.4	0.23
0.91	2.21	2.05526	1.78569	2.07944	1.58	83	55.0419	0.8815	5.90988	0.925	18	12.8	48210	195.3	30218	83.3158	8.3	90.2618	5.5	4.7	17.9	81.8	1.41	2.1	4515.68	9.04	16.1858	31.4933	5.85626	88.89	5.3	5.5	6.2	6.2	1.08382	64.9	53.5	7.76	2.75708e+11	1.13972	7.4	34.1101	1.00565	27.3	0.23
0.85	2.15	2.00659	1.85116	2.05802	1.56	87	58.1339	0.914069	5.90988	0.925	18	12.8	49940	194.01	30814	83.1988	7.3	92.955	5.6	4.6	17.8	82.1	1.35	2.1	4450.3	9.15	16.1858	32.5453	4.87183	89.6074	5.3	5.5	6.4	6.3	1.02409	64.9	53.3	7.76	2.68515e+11	1.22475	6.7	34.0732	1.11327	27.7	0.23
0.94	2.2	1.94893	1.85475	2.07888	1.62	88	62.7973	0.9452	5.90988	0.938	18	12.87	50100	190.22	30858	83.0856	8.2	95.0479	5.9	4.6	18.7	82.2	1.35	2.1	4450.3	9.15	16.1858	33.3848	4.06911	92.1703	5.3	5.5	6.4	6.3	0.290555	74.8	57.2	7.76	2.71892e+11	-2.20514	7.8	34.0215	-2.34551	27.7	0.22
0.98	2.27008	1.96044	1.89808	2.05787	1.62275	89.39	67.1467	0.943907	5.90988	0.94	18	12.87	53510	182.2	30858	82.9939	8.2	95.0479	5.7	4.6	18.7	82.2	1.35	2.1	4450.3	9.15	16.1858	33.6706	3.73917	92.8081	5.3	5.5	6.4	6.3	2.19457	72.4	55.6	7.76	2.97302e+11	2.97323	7.7	33.9547	2.76	27.7	0.22
0.56	1.46	1.47104	1.28717	1.47234	1.26	48	35.2502	0.813818	5.04915	0.867	15.1	10.7	40160	119.51	29690	75.6564	12.8	52.9475	5.3	1.9	24.5	81.3	1.98	3.8	4312.31	10.32	9.99482	25.681	56.7428	66.09	6.66	6.53	5.87	6.47	1.488	64.5	52.6	7.67	2.66059e+12	2.42474	8	31.1715	1.79524	32.4	0.33
0.55	1.41	1.58291	1.28412	1.50712	1.3	48	34.8523	0.8038	5.04915	0.869	15.1	10.7	43540	119.51	29681	76.095	11.8	52.4755	5.4	1.9	24.5	81.4	2.01	3.8	4807.37	10.5	9.43492	28.8881	56.8688	70.68	6.72	6.53	5.94	6.5	2.81286	68.8	53.3	7.63	2.9303e+12	0.254946	7.4	31.0031	-0.302484	33	0.33
0.51	1.44	1.48097	1.21696	1.45268	1.24	47	34.2058	0.823835	4.69314	0.869	15	10.8	44070	119.51	30066	76.1493	12.4	52.7731	5.7	1.9	24.9	81.5	2	3.9	4737.58	11.29	9.28009	31.9712	65.9234	71.58	6.63	6.53	5.89	6.31	0.0876205	83	57.2	7.55	2.70089e+12	-2.87331	9.1	30.8397	-3.3704	32.7	0.36
0.68	1.49	1.46771	1.31238	1.50671	1.2	57	33.4598	0.75103	4.85062	0.872	15.1	10.9	43970	119.51	30449	75.8924	12.7	54.8817	5.6	1.9	22.9	81.8	2.03	3.6	4592.38	11.23	9.85247	34.1695	65.0529	77.28	6.6	6.48	5.87	6.29	1.53112	85.3	56.9	7.59	2.64519e+12	1.94944	9.3	30.69	1.44825	33.7	0.31
0.6	1.54	1.39793	1.16131	1.43832	1.17	57	32.7636	0.833853	4.82547	0.876	15.2	10.9	44440	119.51	30405	75.879	12.3	55.6257	5.5	2.3	22.7	82.3	2.01	3.5	4931.88	11.18	8.53525	36.2388	64.3088	77.82	6.56	6.4	5.59	6.33	2.1116	87.8	56.3	7.5	2.86516e+12	2.1927	9.2	30.5403	1.70061	33.3	0.3
0.55	1.48	1.38078	1.13038	1.4435	1.24	61	32.2662	0.8634	4.6023	0.878	15.3	11	43410	119.51	30279	76.2225	11.8	57.909	5.5	2.3	25.4	82.1	2.01	3.5	4644.6	11.3	8.70613	38.0204	62.9604	81.44	6.48	6.28	5.41	6.21	1.9542	90.6	57.1	7.47	2.68367e+12	0.313135	9.8	30.3961	-0.171161	33.1	0.29
0.45	1.31	1.48933	1.15709	1.4098	1.22	60	32.117	0.84387	4.40259	0.882	15.4	11.2	43800	151.36	29946	76.071	9.7	59.8488	5.5	2.6	22.8	82.4	1.99	3.6	4893.48	11.42	7.7664	39.3778	61.7035	81.9198	6.4	6.29	5.41	6.06	0.863715	93.4	57.2	7.45	2.81188e+12	0.576327	10.3	30.2316	0.0581495	32.5	0.29
0.3	1.29	1.41868	1.07879	1.45666	1.22	64	32.4652	0.89384	4.40666	0.887	15.5	11.4	43340	136.31	30207	75.9654	8.8	61.5105	5.5	2.8	23.6	82.9	2	3.5	4982.99	11.54	4.82455	40.8392	61.0252	83.75	6.17	5.89	5.2	5.81	0.507759	94.9	57.2	7.57	2.85596e+12	0.956183	10.3	30.0896	0.484564	32.3	0.29
0.11	1.29	1.44812	1.12969	1.39851	1.21	63	33.4598	0.853888	4.70745	0.888	15.4	11.5	41130	139.31	30383	76.4038	9.2	62.7859	5.4	1.2	22.9	82.4	1.96	3.7	4201.56	11.45	6.05579	42.1048	61.0079	78.006	6.08	5.81	5.28	5.84	0.0375144	95.6	56.8	7.54	2.43919e+12	1.11291	10.4	29.9673	0.754024	32.7	0.29
-0.1	1.37	1.41643	1.07032	1.38673	1.14	66	35.2502	0.84559	4.88247	0.887	15.5	11.4	39100	173.56	30783	76.4351	8.8	64.7277	5.4	1.3	21.9	82.7	1.92	3.7	4257.15	11.47	6.05579	43.2572	60.957	79.2698	6	5.8	5.3	5.9	0.183335	98	56.7	7.46	2.47296e+12	1.09546	10.1	29.8587	0.829057	31.9	0.28
0.28	1.27	1.34809	1.15951	1.43641	1.15	68	37.9855	0.863905	4.92565	0.89	15.5	11.4	38320	160.25	31157	76.6886	8.8	65.8022	5.4	1	24.3	82.7	1.89	3.9	4402.08	11.33	6.05579	44.4	60.3766	80.5025	6	5.8	5.1	5.7	1.03228	98.1	56.5	7.44	2.59515e+12	2.29142	9.4	29.732	1.995	31.6	0.27
0.03	1.32	1.45866	1.15629	1.43445	1.15	71	40.6889	0.879	4.82442	0.891	15.5	11.4	41170	166.22	31377	76.6416	8.7	67.5435	5.3	1.2	23	82.8	1.87	3.8	4657.75	11.19	6.05579	45.2722	59.3237	82.0432	6	5.1	5	5.5	1.85082	97.8	55.6	7.4	2.79096e+12	1.86507	9	29.5845	1.50054	32.4	0.27
0.3	1.28	1.37214	1.44041	1.40769	1.12	75	43.9549	0.873923	4.82442	0.891	15.6	11.5	42460	157.83	31860	77.0803	8.2	68.3579	5.2	1.2	21.4	83	1.86	3.8	4491.74	11.06	6.05579	46.2114	58.6912	83.3397	5.4	5	5.2	5.5	1.10825	97.4	55.4	7.4	2.72887e+12	1.84297	8.4	29.4477	1.4959	32.4	0.27
0.31	1.15	1.24781	1.19597	1.32741	1.07	75	47.2447	0.8718	4.82442	0.901	15.6	11.61	39440	153.95	31351	76.87	8	69.3464	5.5	1.2	25.8	82.3	1.86	3.8	4491.74	11.06	6.05579	47.4984	58.5592	84.8	5.4	5	5.2	5.5	0.476499	115	61.5	7.4	2.63901e+12	-7.78459	8	29.3406	-8.03447	32.4	0.27
0.37	1.31041	1.26752	1.23556	1.28913	1.11509	80.66	50.6317	0.883941	4.82442	0.93	15.81	11.61	44160	150.7	31351	76.7693	7.8	69.3464	5.2	1.2	25.8	82.3	1.86	3.8	4491.74	11.06	6.05579	47.4984	58.5592	86.0955	5.4	5	5.2	5.5	1.64233	112.8	59	7.4	2.95788e+12	6.81659	7.9	29.2483	6.53512	32.4	0.27
0.52	0.27	0.557945	0.894708	0.872376	0.98	13	23.5398	0.5718	3.46911	0.849	15.5	10	26370	23.28	25289	67.0415	14.3	87.395	3.6	5.2	53.5	79.7	1.41	3.5	2426.76	8.4	92.6345	9.17347	49.3119	35.88	4.24	2.88	4.39	5.48	2.895	103.1	47.1	7.43	3.18903e+11	3.27375	8.4	20.2845	3.01098	34	0.12
0.27	0.13	0.585292	0.880909	0.862212	0.93	13	23.1825	0.5718	3.46911	0.857	16.2	10.1	28710	23.28	25433	67.1488	14.4	87.395	3.8	5.2	53.5	80.2	1.5	2.7	2840.51	8.83	90.83	13.6089	47.4433	38.2	4.18	2.88	4.25	5.54	4.1528	109.4	50.8	7.17	3.55909e+11	-0.335172	7.8	20.2352	-0.59939	33.6	0.23
-0.21	0.07	0.619487	0.836671	0.652815	0.89	14	22.6019	0.571275	3.25896	0.859	16.4	10.1	29420	23.28	25526	66.8553	14.2	87.395	4.1	5.2	52.3	80.4	1.5	3.1	2809.06	9.41	86.5715	17.3364	54.2749	42.4	4.11	2.88	4.14	5.48	1.21007	126.7	54.1	7.03	3.31309e+11	-4.30073	9.6	20.1803	-4.55212	33.6	0.16
-0.13	-0.06	0.497888	0.644664	0.589862	0.9	16	21.932	0.57075	3.44813	0.857	16.2	10.3	27610	23.28	23338	66.5838	13.5	103.796	4.1	5.3	51.1	80.6	1.48	3.8	2564.37	9.6	81.4336	20.416	53.4549	44.4	4.13	2.69	4.04	5.4	4.71299	147.5	53	7.12	2.97125e+11	-5.47822	12.7	20.15	-5.59996	34.1	0.14
-0.1	-0.09	0.457397	0.496458	0.53963	0.82	27	21.3067	0.628955	3.64566	0.853	16.3	10.3	24560	23.28	20569	66.2466	12.9	109.159	4.5	7.3	51.4	80.8	1.4	3.4	2338.92	9.19	86.0475	22.3929	52.2044	51.65	3.98	2.57	4.13	5.4	3.32985	175.2	55.1	7.12	2.82996e+11	-10.1493	17.9	20.1778	-10.0163	34.8	0.16
-0.22	-0.18	0.280436	0.526941	0.393123	0.7	34	20.8601	0.68716	3.87055	0.856	16.6	10.3	23180	23.28	18244	65.5571	11.3	113.741	4.6	7.8	47.7	80.7	1.34	2.9	1948.25	8.92	83.1976	24.5304	49.8119	55.07	3.98	2.54	4.25	5.35	1.50153	162	56.7	7.06	2.42029e+11	-7.0867	24.5	20.2916	-6.5829	36.3	0.18
-0.17	-0.07	0.3607	0.633417	0.472129	0.69	36	20.7261	0.69946	3.85354	0.858	16.7	10.4	22430	55.51	17353	64.871	10.1	116.377	4.5	8.8	46.7	81.4	1.29	3.7	1813.88	8.37	74.7277	26.691	49.4077	59.8663	4.21	2.73	4.49	5.26	-0.921269	178.2	62.8	7.01	2.38908e+11	-2.516	27.5	20.4342	-1.80655	36.1	0.23
-0.14	-0.13	0.30047	0.329338	0.373975	0.62	45	21.0387	0.71176	3.90754	0.866	17.3	10.5	22010	77.48	17722	65.2863	9	122.402	4.3	10.9	44.8	81.5	1.3	3.7	1705.11	7.91	75.6133	29.0535	48.966	63.21	4.32	2.87	4.72	5.16	-1.31226	180.3	50.7	7.09	2.35458e+11	0.475696	26.5	20.5821	1.14721	35.8	0.23
-0.23	-0.09	0.177022	0.409623	0.276942	0.65	46	21.932	0.70138	4.11765	0.868	17.3	10.6	20190	94.66	18135	66.0015	7.9	126.971	4.1	12.3	44.3	81.1	1.33	4	1452.05	8.07	71.1281	31.8233	48.679	66.835	4.28	2.83	4.59	5.12	-1.73589	176.7	54.1	6.63	1.95684e+11	-0.196088	24.9	20.7082	0.463653	36	0.27
-0.12	-0.1	0.157726	0.148387	0.135324	0.67	49	23.5398	0.691	3.93269	0.866	17.3	10.3	18640	165.43	18238	66.017	6.2	131.541	4	13.1	45	81.5	1.38	4.2	1488.2	8.32	71.1281	33.629	48.3821	69.0879	4.3	2.8	4.5	4.9	-0.825654	180.5	49.9	6.69	1.93148e+11	-0.487173	23.6	20.7974	-0.0724246	35	0.25
-0.07	-0.08	0.274148	0.240027	0.0749528	0.66	47	25.9962	0.73715	3.72142	0.871	17.3	10.5	17960	148.32	18177	65.7937	6	136.603	3.9	10	45.2	81.4	1.35	3.5	1505.95	8.1	71.1281	35.3366	48.4134	69.893	4.5	2.8	4.5	4.8	1.12125	179.5	48.5	6.83	1.99844e+11	1.09215	21.5	20.8407	1.29229	34.4	0.26
0.17	-0.03	0.290797	0.413778	0.13928	0.73	50	27.7611	0.7833	3.60085	0.872	17.3	10.5	19080	137.43	18423	65.7295	4.7	142.852	4.1	8.8	46.3	81.9	1.35	3.5	1572.68	7.96	71.1281	37.2591	48.1012	72.2384	4.7	3	4.6	5.2	0.625621	186.4	48.5	6.71	2.12049e+11	1.66843	19.3	20.882	1.8749	32.9	0.27
0.18	0.04	0.349024	0.529937	0.183785	0.81	52	30.0642	0.7927	3.60085	0.872	17.9	10.6	19690	137.82	19560	65.6838	4.1	148.531	4	8.1	46.7	81.7	1.34	3.7	1500.59	7.84	71.1281	38.8809	45.457	75.6712	4.6	3	4.8	5.4	0.253008	180.6	47.9	6.71	2.05257e+11	1.88434	17.3	20.9073	1.99172	33.1	0.29
0.13	0.06	0.44448	0.550014	0.32027	0.97	53	32.8631	0.8021	3.60085	0.888	17.9	11.41	17960	133.07	19130	67.1045	3.8	150.876	4.5	8.1	46.5	81.2	1.34	3.7	1500.59	7.84	71.1281	40.4959	46.2241	78.1158	4.6	3	4.8	5.4	-1.24798	206.3	59.7	6.71	1.88926e+11	-9.00404	16.3	20.9475	-8.80856	33.1	0.32
0.15	0.207244	0.44355	0.441708	0.349768	0.955429	55	37.3097	0.815647	3.60085	0.887	18	11.41	20000	129.9	19130	67.7118	3.2	150.876	4.1	8.1	46.5	81.2	1.34	3.7	1500.59	7.84	71.1281	42.4599	47.0356	78.4943	4.6	3	4.8	5.4	1.22383	194.5	57.4	6.71	2.14874e+11	8.43443	14.7	21.058	9.01911	33.1	0.32
0.75	0.62	0.708476	1.19106	0.964174	1.04	28	28.9768	0.652893	5.08946	0.814	15.3	11.3	11770	48.74	16560	66.9284	11.4	68.285	5.5	3.4	16.9	73.6	1.32	5.9	1003.26	7.22	58.1932	14.4855	32.3731	53.3	3.5	3.36	3.7	4.44	7.95875	65.6	49.9	7.42	1.40187e+11	0.277373	7.4	9.92648	0.432838	27.9	0.23
0.75	0.47	0.707319	1.19564	0.926062	0.97	28	28.6061	0.6494	5.08946	0.818	15.3	11.5	13250	48.74	16275	67.3271	11.7	66.4838	5.3	3.4	16.9	74.2	1.35	5.6	1117.2	7.1	56.8045	17.6642	30.8674	61	3.52	3.36	3.86	4.66	6.04251	71.8	48.7	7.45	1.58326e+11	1.00394	7.8	9.94109	1.18095	27.5	0.23
0.54	0.43	0.673196	1.08176	0.79649	0.91	30	28.0728	0.658199	4.99176	0.823	15.2	12.1	13410	48.74	15704	67.2477	11.5	64.6079	5.4	2.1	17.6	74.4	1.32	5.1	943.69	7.24	48.6521	19.7503	30.6605	62	3.76	3.36	3.93	4.8	4.21171	78	50.6	7.54	1.31069e+11	-6.59787	10	9.95603	-6.45307	27	0.23
0.69	0.31	0.658732	1.01651	0.778754	0.89	34	27.4863	0.63147	5.11386	0.826	15.3	12.2	13260	48.74	15619	66.897	10.8	63.7224	5.5	1.7	16	74.7	1.25	5.3	983.11	7.46	49.3377	21.6227	29.8116	65	4.05	3.51	4.01	4.71	4.85556	80	48.8	7.6	1.32175e+11	1.07625	11.2	9.98	1.30496	29.4	0.21
0.74	0.34	0.66474	1.03259	0.763475	0.84	38	26.9559	0.667058	5.39642	0.823	15.2	11.7	13250	48.74	16198	67.1614	11.4	62.5932	5	2.7	16.1	75.1	1.23	4.9	1063.43	7.49	48.5605	23.2396	29.4709	68.02	4.03	3.56	4.05	4.74	3.92992	80.3	49.1	7.62	1.41942e+11	1.86684	11	10.0032	2.1559	29.2	0.19
0.68	0.31	0.623062	0.987971	0.616349	0.75	42	26.5911	0.72014	5.44862	0.826	15.2	11.8	13080	48.74	15752	66.8314	11.8	61.4632	4.7	2.9	15.9	75.3	1.34	4.9	961.14	7.43	46.4213	24.1484	29.8387	70.58	4	3.51	3.96	4.19	5.65215	78.2	49.1	7.52	1.28814e+11	-1.25023	11	10.0603	-0.738926	30.8	0.18
0.8	0.3	0.69269	0.906185	0.588275	0.74	37	26.5014	0.678876	5.42369	0.835	15.6	12	13520	85.59	16065	66.1281	11.9	57.065	4.7	2.5	15.6	75.8	1.35	5	990.63	7.25	39.6217	26.2481	30.0973	72.6439	4.01	3.56	3.92	3.94	1.7332	77.2	50.1	7.46	1.35684e+11	1.80252	10.2	10.0873	2.08324	31.5	0.21
0.67	0.16	0.594066	0.75199	0.509783	0.55	49	26.7962	0.66374	5.44644	0.833	15.4	11.8	13560	83.18	16548	66.6105	11.4	52.0159	5.2	2.5	18.1	76	1.44	4.5	1006.16	7.06	35.4858	26.1508	30.5156	75.6532	4.25	3.78	3.76	4.11	-0.227566	76.5	50	7.5	1.41034e+11	4.23221	7.7	10.1086	4.51337	30.9	0.18
0.75	0.15	0.548941	0.766233	0.407313	0.56	42	27.5848	0.693991	5.35987	0.835	15.4	11.8	13230	93.07	17162	66.2714	11.6	48.9621	5.2	2.6	18.1	75.7	1.45	4.2	870.52	6.86	36.5599	27.6181	31.4318	72.8347	4.22	3.8	3.37	4.23	-0.0616447	75.8	50.4	7.39	1.25174e+11	3.70732	6.8	10.1357	3.95428	30.4	0.18
0.65	0.11	0.501419	0.603422	0.438894	0.4	48	28.9768	0.67455	4.85461	0.838	15.2	11.8	13100	140.74	17862	65.6788	12.4	48.0389	5	1.3	17.6	76.2	1.53	3.9	914.19	7	36.5599	28.6754	31.785	79.2594	4.1	3.5	3.2	4.3	0.394769	74.9	46.8	7.59	1.2861e+11	2.201	5.1	10.1649	2.50305	30.3	0.16
0.81	0.13	0.527887	0.651923	0.566326	0.54	47	31.633	0.714136	3.81326	0.841	15.1	11.9	13180	138.82	18892	65.1469	12.5	48.5004	5.1	1	17.1	76	1.54	3.5	985.8	6.76	36.5599	30.2033	31.9912	76.7505	4.1	3.6	3.2	4.1	2.34824	72.1	46.7	7.53	1.43112e+11	4.27198	4.2	10.1893	4.54956	30.6	0.17
0.75	0.09	0.490058	0.57471	0.584631	0.48	53	33.4536	0.7265	3.62982	0.845	15.2	11.9	14980	132.31	20234	65.2095	12.5	50.3065	5	0.8	16.3	76.2	1.55	3.3	1074.02	6.55	36.5599	31.5	31.5018	76.0744	3.9	3.8	3.3	4.1	2.85025	69.1	46.2	7.44	1.60565e+11	5.36233	3.7	10.2097	5.496	29.6	0.16
0.77	0.06	0.496053	0.60355	0.526654	0.34	53	35.2934	0.738228	3.62982	0.845	15.2	12	16570	134.47	21119	65.3955	11.8	52.4446	4.7	1	16.4	76.5	1.55	3.6	1062.39	6.35	36.5599	32.6418	31.1995	80.3717	4	3.8	3.2	4.6	3.33859	65.3	46.1	7.44	1.63989e+11	4.85779	3.4	10.2125	4.90526	30	0.15
0.86	0.1	0.580902	0.481682	0.512884	0.39	60	38.5293	0.7745	3.62982	0.854	15.2	12.25	16030	128.16	20841	66.1033	12.1	55.1555	4.7	1	17.7	75.7	1.55	3.6	1062.39	6.35	36.5599	33.4884	30.4633	84.7712	4	3.8	3.2	4.6	3.32674	79.3	51.1	7.44	1.57182e+11	-4.54726	4.3	10.2328	-4.34175	30	0.16
0.86	0.0356078	0.634508	0.496176	0.530844	0.40406	72.61	41.234	0.763625	3.62982	0.847	15.03	12.25	17740	134	20841	66.3683	12	55.1555	5	1	17.7	75.7	1.55	3.6	1062.39	6.35	36.5599	34.8322	30.4433	88.6408	4	3.8	3.2	4.6	5.11097	76.8	48.4	7.44	1.81848e+11	7.11732	4.1	10.2732	7.56143	30	0.17
1.21	1.74859	1.56076	1.84939	1.7455	1.4	34	40.3454	0.7296	4.56836	0.899	17	11.9	50540	125.14	25576	79.3098	12	58.302	4.3	1.8	47	79.7	2.01	3.2	4858.65	7.81	82.1668	17.4025	51.8053	61.1583	3.58	3.22	4.02	5.28	6.60133	23.9	35.6	8.17	2.70079e+11	5.31012	5	38.0404	2.30923	31.9	0.09
1.19	1.74987	1.50024	1.91417	1.7157	1.42	34	39.9018	0.7296	4.56836	0.9	17.3	12	50940	125.14	26397	79.4087	11.7	54.0175	4.7	1.8	47	80.2	2.06	3.4	5638.78	9.11	78.8217	20.0172	49.9204	65.34	3.46	3.22	4	5.31	10.3624	42.5	41.6	7.98	2.75447e+11	-4.48407	6.8	37.2304	-6.41165	30.9	0.09
1.06	1.75945	1.33617	1.69882	1.7505	1.35	37	39.2094	0.707798	4.2416	0.896	17	12.1	46810	125.14	26049	79.3584	11.8	56.504	4.8	2	43.4	80.2	2.06	3.3	5502.89	10.51	75.9031	21.6984	47.3778	67.38	3.94	3.22	4.44	5.2	-0.0784083	61.8	46.9	7.8	2.36443e+11	-5.09578	12.6	36.8804	-6.05481	32.7	0.08
1.02	1.68876	1.34935	1.62083	1.76808	1.32	37	38.4224	0.68655	4.32098	0.89	17.5	11.1	44990	125.14	25870	78.7851	11.9	63.1264	4.6	2.1	45.2	80.8	2.05	3.6	5133.46	10.51	79.0353	22.5427	45.9264	69.85	4.32	3.53	4.89	5.19	2.97205	86.2	64.9	7.89	2.21914e+11	1.68297	14.6	36.71	1.13042	32.3	0.08
0.95	1.56303	1.45578	1.60084	1.75586	1.31	44	37.6948	0.70035	4.22881	0.894	17.9	10.9	42270	125.14	24246	77.8437	11.1	67.7986	5.3	2.2	43.6	80.9	2.03	3.5	5558.3	10.68	72.1948	23.562	45.0339	74.89	4.81	3.95	5.22	5.55	4.9819	110.5	47.2	8.04	2.39003e+11	0.83383	15.4	36.5551	0.395079	32.9	0.08
0.94	1.46324	1.54698	1.57101	1.73423	1.32	49	37.1809	0.71492	4.34758	0.899	18	11.3	40840	125.14	24383	78.1904	9.9	68.1973	5.1	3.4	43.6	80.9	1.98	3.5	5222.04	10.65	71.4675	24.3635	43.9856	76.92	5.38	4.13	5.3	5.74	3.9334	119.6	42.5	8.1	2.25629e+11	-0.00554201	15.5	36.4085	-0.428366	33.2	0.08
0.9	1.65342	1.51137	1.58288	1.71743	1.31	45	37.0348	0.747762	4.62375	0.908	17.9	11.8	43580	149.64	23749	78.5744	8.7	71.6995	4.8	3.3	42.3	81	1.93	3.6	5328.58	10.3	68.8211	25.9154	44.3353	78.2477	5.29	4.05	5.19	5.55	2.78057	119.9	40.6	8.14	2.38341e+11	1.12569	13.8	36.2288	0.594606	33.5	0.07
1.05	1.69685	1.60518	1.76486	1.76459	1.32	51	37.4108	0.781	4.98529	0.92	18	12.3	46480	142.35	23702	78.5335	6.7	73.8132	4.5	3.7	43.4	81.4	1.89	3.3	5329.98	9.53	65.2937	27.2331	43.757	83.4917	5.27	4.1	5.32	5.58	-0.106175	104.3	37.6	8.2	2.59171e+11	8.64935	11.9	35.9806	7.85802	31.9	0.07
0.91	1.71381	1.55158	1.81887	1.76236	1.33	50	38.4629	0.774763	5.35222	0.926	18	12.3	50280	148.85	24528	79.2736	6.8	77.2321	3.4	2.8	42.6	81.5	1.85	3.4	4561.39	7.32	62.8065	28.0655	41.4093	83.4948	5.27	4.04	5.33	5.76	-0.492326	76.7	29.1	8.32	2.91775e+11	24.3704	10	35.6435	23.2009	31.8	0.05
0.85	1.69266	1.36463	1.74097	1.50218	1.29	52	40.3454	0.7688	5.31737	0.936	18	12.5	51790	171.92	25234	79.9291	6	77.5571	3.5	2.5	42.1	81.7	1.81	3	4709.17	7.42	62.8065	28.8436	40.6664	83.5	5	4	5.2	5.6	0.148685	74.3	28.1	8.2	2.99091e+11	2.00665	8.4	35.2485	0.861643	32.8	0.05
1	1.57373	1.30613	1.58802	1.41879	1.29	55	43.3228	0.79865	5.04693	0.939	18	12.5	53520	166.9	26240	80.6922	5	77.7806	3.3	2.8	44.7	82.2	1.77	3	5010.26	7.06	62.8065	29.3135	39.2365	84.114	4.6	3.7	5.1	5.4	3.41724	67.6	26.2	8.14	3.36378e+11	9.00534	6.7	34.8559	7.82506	31.4	0.05
1.02	1.57159	1.41674	1.62782	1.45044	1.28	54	46.8257	0.8287	5.05342	0.942	18	12.5	59350	163.53	26757	80.876	5	77.2829	3.2	2	45.7	82.2	1.75	2.9	5484.22	6.86	62.8065	29.5823	37.8243	87.0001	4.5	3.9	5	5.4	3.43633	63	25.3	8.13	3.85737e+11	8.52754	5.8	34.4388	7.19131	30.6	0.05
0.97	1.4946	1.29179	1.60204	1.38347	1.31	61	49.1324	0.83601	5.05342	0.942	18	12.7	63570	160.82	27692	80.5583	5.1	75.1799	3.1	2	44.4	82.8	1.71	2.8	5428.59	6.68	62.8065	29.8722	36.0986	87.0001	4.4	4	5	5.5	2.27726	57	24.3	8.13	3.99322e+11	5.44094	5	33.9735	4.00871	30.6	0.05
0.98	1.5669	1.48022	1.4738	1.49889	1.39	62	54.075	0.8433	5.05342	0.955	18	11.58	65330	153.53	29386	80.8595	5	74.6803	3.1	2	47.3	82.8	1.71	2.8	5428.59	6.68	62.8065	30.6599	33.9388	91.9999	4.4	4	5	5.5	-0.444531	58.4	27.3	8.13	4.25852e+11	6.18454	5.7	33.6118	5.09739	30.6	0.04
0.86	1.64912	1.50441	1.56222	1.53041	1.43021	91.2	60.2785	0.852325	5.05342	0.945	18	11.58	76110	150.9	29386	80.465	3.3	74.6803	3	2	47.3	82.8	1.71	2.8	5428.59	6.68	62.8065	31.6247	31.9874	91.9999	4.4	4	5	5.5	4.65317	55.4	24.8	8.13	5.04183e+11	13.5882	6.2	33.3554	12.5099	30.6	0.04
0.45	0.336824	0.197626	0.940547	0.478749	1.11	20	29.6751	0.668435	3.69228	0.866	16.2	9.4	35930	49.65	28480	71.107	19.5	66.68	4.4	5.1	12.8	81.6	1.4	3.1	3092.56	8.14	83.6306	17.2208	38.1381	40.79	4	3.4	3.06	4.44	1.82974	103.9	46.8	7.53	2.2131e+12	1.48707	6.1	27.4224	0.975922	32.9	0.16
0.55	0.270141	0.279627	0.974746	0.455116	1.03	20	29.2919	0.668	3.69228	0.868	16.3	9.5	37980	49.65	27819	71.6651	19.6	66.34	4.3	5.1	12.8	81.7	1.45	3.1	3504.11	8.53	80.6138	19.0399	37.2128	44.53	3.89	3.4	3.26	4.3	3.34783	106.2	47.8	7.47	2.40866e+12	-0.962013	6.7	27.2166	-1.61594	33.8	0.15
0.35	0.199061	0.421652	0.968479	0.40474	1.03	21	28.703	0.626617	3.43199	0.868	16.3	9.6	37990	49.65	27312	71.154	19.1	66.55	4.5	5.3	13.2	81.8	1.45	3.2	3337.75	8.95	75.1574	20.2887	38.0148	48.83	4.03	3.4	3.66	4.1	0.774768	116.6	51.1	7.41	2.19993e+12	-5.28094	7.8	27.0556	-5.71151	33.8	0.16
0.47	0.287657	0.472273	0.896336	0.46055	0.96	23	28.0413	0.57995	3.50803	0.871	16.4	9.7	37960	49.65	27041	70.6553	18.6	65.77	4.3	5.2	14.8	82.2	1.46	3	3217.68	8.92	73.2616	21.8948	37.6721	53.68	4.22	3.64	3.91	4.27	1.52552	119.2	49.9	7.57	2.1361e+12	1.7133	8.4	26.94	1.40092	34.7	0.17
0.5	0.306904	0.408914	0.717732	0.489619	0.91	22	27.4402	0.651814	3.60312	0.875	16.6	9.8	37980	49.65	27041	71.0671	17.8	65.56	4.1	5.9	13.4	82.4	1.44	2.9	3392.01	8.77	71.3698	22.5214	36.8265	54.39	4.2	3.53	3.91	4.6	2.78063	119.7	49.2	7.61	2.29499e+12	0.707333	8.4	26.8402	0.534287	35.1	0.16
0.51	0.179038	0.45203	0.749991	0.430891	0.92	19	27.0327	0.71895	3.84266	0.874	16.5	9.9	36220	49.65	25416	70.6653	17.3	64.13	4.1	5.7	14.1	82.4	1.43	2.9	3086.3	8.78	67.9648	22.8665	36.1335	55.83	4.34	3.61	3.86	4.73	3.04136	126.5	50.6	7.61	2.08696e+12	-2.98091	10.7	26.7745	-3.24206	35.2	0.19
0.5	0.0779804	0.53667	0.784714	0.441266	0.95	21	26.9518	0.736983	3.77011	0.873	16.3	10	35570	87.36	25416	71.1559	16.8	62.3	4.1	7	14.2	82.9	1.39	2.9	3149.24	8.78	60.0363	23.2339	34.9811	58.4593	4.37	4.24	4.28	4.35	1.21999	132.5	51	7.62	2.14192e+12	-1.84107	12.2	26.7134	-2.9724	34.9	0.18
0.46	0.0116138	0.475977	0.641883	0.422637	1	23	27.3308	0.7593	3.67068	0.874	16.2	10.1	34910	90.61	25834	70.9803	15	61.7	4	7	14.4	83.2	1.37	2.8	3154.28	8.87	55.4891	23.8425	34.1188	55.6385	4.26	4.14	4.47	4.29	0.241047	135.4	50.9	7.68	2.16201e+12	-0.00454754	12.7	26.7148	-0.917814	34.7	0.18
0.38	0.059748	0.521704	0.728811	0.314238	1.03	24	28.3028	0.767818	3.77043	0.875	16.1	10.1	33000	100.99	25834	70.6449	14.7	60.94	4	7.2	13.8	82.7	1.35	2.9	2675.67	8.86	60.2468	24.7376	33.552	58.1417	4.42	3.96	4.32	4.52	0.0387904	135.3	50.3	7.71	1.83664e+12	0.778304	11.9	26.7566	0.875477	35.4	0.18
0.37	0.115953	0.578503	0.710592	0.393992	1.03	24	29.7638	0.77636	3.90315	0.878	16	10.2	31970	159.28	26167	70.6151	13.8	60.94	3.9	5.5	10.5	83.4	1.34	2.8	2699.73	8.73	60.2468	25.8876	33.712	61.3243	4.6	4.1	4.4	4.6	-0.0940167	134.8	49.1	7.66	1.87707e+12	1.29346	11.7	26.8031	1.46569	35.2	0.17
0.31	0.210973	0.527819	0.706221	0.348825	0.99	25	32.7655	0.798341	4.06729	0.881	16	10.2	31380	142.52	26462	70.9819	14	61.93	3.9	1.8	13.6	83.1	1.32	2.7	2809.72	8.68	60.2468	27.6421	34.4988	63.0773	4.5	4.1	4.4	4.6	1.22653	134.2	48.8	7.6	1.9618e+12	1.66786	11.2	26.856	1.82033	35.9	0.17
0.34	0.247684	0.441572	0.726012	0.268829	0.95	24	35.256	0.8209	4.16169	0.883	16.1	10.3	33850	146.13	26747	71.1977	14.5	64.29	3.9	2.4	15	83.4	1.29	2.8	3000.71	8.68	60.2468	28.655	34.0639	74.3872	4.4	3.9	4.5	4.8	1.13749	134.4	48.4	7.51	2.09193e+12	0.925811	10.6	26.9081	1.11782	35.2	0.18
0.4	0.26457	0.483174	0.95505	0.303281	0.91	23	38.5203	0.821531	4.16169	0.883	16.1	10.4	34930	145.69	26830	72.111	13.5	66.05	3.9	1.8	15.9	83.6	1.27	2.4	2905.5	8.67	60.2468	29.2501	32.6806	67.8507	4.4	4.1	4.7	4.9	0.611247	134.1	48.5	7.51	2.0113e+12	0.483198	10	26.977	1.6485	35.2	0.18
0.44	0.538915	0.400363	0.503025	0.240993	1.06	29	40.8192	0.8231	4.16169	0.892	16.1	10.74	32410	140.76	26360	72.7135	13.1	66.05	4.3	1.8	15.9	82.4	1.27	2.4	2905.5	8.67	60.2468	30.4683	32.9532	70.4834	4.4	4.1	4.7	4.9	-0.137708	154.9	56.8	7.51	1.89676e+12	-9.03995	9.2	27.1129	-8.59581	35.2	0.2
0.58	0.542556	0.361196	0.545158	0.269486	1.0952	33.91	45.5269	0.832838	4.16169	0.895	16.23	10.74	35990	138.6	26360	72.7084	12.7	66.05	4.1	1.8	15.9	82.4	1.27	2.4	2905.5	8.67	60.2468	31.5435	33.7522	74.8623	4.4	4.1	4.7	4.9	1.87378	150.3	55.3	7.51	2.1077e+12	6.73728	9.5	27.2448	7.3317	35.2	0.2
0.82	0.130149	0.70187	1.08403	0.726697	0.89	22	37.6281	0.664897	4.87961	0.826	16.7	12.1	10600	114.05	17599	66.8991	7.8	82.5158	5	5.6	6.6	70.7	1.36	6.3	704.29	5.76	19.9555	17.0833	24.4295	59.17	4.97	4.19	4.07	4.4	5.73717	15.9	35.3	7.67	3.96979e+10	11.1075	4.3	8.67874	12.4353	34.8	0.17
0.75	0.139662	0.616991	1.12398	0.722483	0.85	22	37.2169	0.6617	4.87961	0.831	16.7	12.2	12680	114.05	19052	67.051	7.5	85.7451	5.7	5.6	6.6	71.7	1.45	5.5	936.51	6.29	19.4192	18.3013	24.3438	63.41	5.21	4.19	4.55	4.61	10.9259	14.6	38.1	7.49	4.77976e+10	2.61442	5.8	8.76927	3.67524	35.7	0.18
0.63	0.231553	0.693558	0.953743	0.728032	0.9	22	36.5547	0.672644	4.51784	0.821	16.8	11.5	12460	114.05	17291	67.5271	8.7	89.2522	6.7	3.1	7	72.9	1.5	5.6	864.74	7.37	19.3676	19.9272	23.5	66.84	5.28	4.19	4.73	4.22	4.45304	28	45	7.48	3.73881e+10	-14.8386	13.8	8.86395	-13.8878	37.2	0.19
0.72	0.376851	0.74308	0.962145	0.782381	0.92	24	35.7933	0.62952	4.98512	0.824	16.8	11.6	12570	114.05	17545	66.6842	7.9	86.5726	5.9	2.5	6.7	73.3	1.5	5	805.22	6.81	76.7521	21.6412	24.0024	68.42	5.27	4.29	4.74	3.57	1.31921	36.2	42.4	7.58	3.71287e+10	1.65124	17.8	9.05	3.80532	33.6	0.14
0.67	0.327147	0.70372	0.931333	0.774932	0.86	29	35.0849	0.689731	5.52233	0.831	16.9	11.8	13320	114.05	18009	66.1941	7.4	84.0556	5.6	2.8	6.6	73.7	1.55	4.8	925.47	6.49	67.7579	23.4757	22.9663	69.75	5.23	4.44	4.9	3.73	4.13028	37.1	42.5	7.65	4.35351e+10	6.03901	15.4	9.26074	8.46111	32.5	0.18
0.79	0.393783	0.833284	1.12394	0.850373	0.93	36	34.5813	0.73329	5.71904	0.835	16.7	11.7	14100	114.05	18466	66.5604	6.5	79.7516	5.4	2.3	7.1	74.1	1.6	3.9	896.94	6.28	68.8673	25.0988	22.0476	73.1199	5.17	4.69	5.2	4.23	3.08998	39.7	36.2	7.69	4.29275e+10	3.84386	13.4	9.3811	5.246	35.1	0.17
0.96	0.426083	0.831752	1.15419	0.835919	0.94	34	34.4345	0.714617	5.76917	0.84	16.6	11.9	15340	114.05	19235	67.2231	6.3	73.5332	5.2	3.2	9	74.1	1.59	3.7	958.93	6.13	57.5463	27.6139	20.6721	75.2344	5.02	4.67	5.13	4.32	1.04748	38.7	35.6	7.94	4.65234e+10	3.55007	11.8	9.48046	4.60333	35.3	0.19
0.74	0.559003	0.982484	1.19372	0.939103	0.96	41	34.7966	0.72709	5.82398	0.852	16.5	12.6	16070	121.91	19598	68.0873	5.9	70.4006	5	3.7	7.4	74.7	1.63	3.9	1021.23	6.19	51.4833	26.774	19.5896	75.83	4.94	4.5	4.85	4.19	0.103758	40.5	34.7	8.12	4.85337e+10	3.53701	10.7	9.56318	4.43109	37.7	0.18
0.76	0.617931	1.18461	1.27704	1.00793	0.97	44	35.8194	0.743918	5.94044	0.855	16.5	12.8	15190	112.85	20475	68.4388	5.5	69.7405	5.1	2.9	6.6	74.6	1.7	4.2	920.2	6.49	52.9357	28.1162	18.9596	79.2006	4.96	4.42	4.85	4.12	-0.884097	42.5	35.2	8.07	4.14355e+10	2.02458	9.1	9.6474	2.98891	37.4	0.18
0.83	0.71389	1.06968	1.13622	1.02941	1	45	37.6445	0.77467	5.98512	0.86	16.5	12.9	14890	134.33	21910	68.8071	4.8	71.1185	4.8	3.1	6.6	74.9	1.69	4.5	988.53	6.64	52.9357	29.2385	18.0958	79.8421	4.9	4.5	4.9	4.4	0.905525	39.7	34.2	8.09	4.30473e+10	2.51883	7.9	9.77478	3.82984	38.4	0.22
0.78	0.556154	0.967596	1.15865	0.996107	0.99	48	40.3671	0.777227	5.80389	0.866	16.5	13	15280	130.28	22365	69.7629	5.4	72.4175	4.5	1.5	7.3	75.8	1.63	3	1083.3	6.48	52.9357	27.5016	16.7638	80.1141	4.7	4.4	4.8	4.4	3.72289	39.1	33.2	8.05	4.77587e+10	4.2826	7.1	9.90922	5.75105	37.3	0.25
0.74	0.498613	1.07083	1.10197	0.95746	0.89	51	44.291	0.7534	5.78072	0.869	16.5	13	17470	148.98	23314	70.2401	4.6	73.7303	4.5	2.2	6.9	76	1.63	3.4	1249.03	6.53	52.9357	27.4238	14.8486	83.5772	4.7	4.5	4.6	4.6	2.69793	33.7	34	8.1	5.37514e+10	3.99331	6.2	10.0066	4.99035	35.7	0.21
0.78	0.698382	1.04307	1.15746	1.02304	1	55	46.6964	0.815418	5.78072	0.869	16.6	13.1	19080	156.36	24712	70.9803	4	72.009	4.6	1.4	7.6	76.5	1.61	3.3	1369.98	7.01	52.9357	27.7429	12.9239	86.1355	4.8	4.6	4.8	4.9	2.33451	35.8	34.7	8.1	5.47515e+10	4.6251	6.3	10.0353	4.90242	35.3	0.2
0.87	0.808224	1.05881	1.08813	0.993899	1.01	58	49.4417	0.8665	5.78072	0.882	16.6	13.5	19680	159.42	26113	71.1219	5.6	70.7869	5.2	1.4	8.9	75.1	1.61	3.3	1369.98	7.01	52.9357	28.2513	11.4212	88.898	4.8	4.6	4.8	4.9	1.19989	46.3	42.7	8.1	5.68466e+10	-0.021763	8.5	10.0303	-0.0485203	35.3	0.18
0.82	0.85124	1.05661	1.27689	1.10987	1.04089	61.62	51.7789	0.85663	5.78072	0.875	16.29	13.5	21740	160	26113	71.2129	5.3	70.7869	4.8	1.4	8.9	75.1	1.61	3.3	1369.98	7.01	52.9357	28.7935	10.4323	91.1796	4.8	4.6	4.8	4.9	4.68354	43.7	37.5	8.1	6.64453e+10	5.98103	7.1	9.98296	5.75574	35.3	0.17
1.48	1.97147	1.59256	1.7364	1.76528	1.54	60	44.1215	0.748477	5.51067	0.888	13.5	11.7	85730	192.9	39481	80.1245	12.5	10.6073	4.3	0.6	29.9	79.5	1.61	1.8	6671.27	6.23	90.4717	26.8157	51.7226	78.92	5.81	5.1	5.41	5.16	2.31246	8.1	37.4	7.68	5.15874e+10	8.09867	4.1	88.2064	6.44203	31.1	0.21
1.51	1.97197	1.62563	1.65793	1.80121	1.55	60	43.6776	0.7512	5.51067	0.89	13.5	11.7	86000	192.9	39714	80.1652	13.4	10.6073	4.3	0.6	29.9	80.7	1.61	1.8	7578.75	6.54	88.1511	29.3061	53.3322	82.23	5.74	5.1	5.38	5.04	3.40188	14.6	37.9	7.69	5.88443e+10	-0.300176	5.1	86.675	-2.06647	32.6	0.25
1.45	1.97333	1.74732	1.64616	1.82719	1.56	66	43.0431	0.748117	5.26833	0.885	13.7	11.8	70650	192.9	40685	80.1489	7.7	14.4363	4.9	0.6	33.8	80.8	1.59	2.5	7670.59	7.34	90.2284	31.3577	52.9458	87.31	5.78	5.1	5.52	5.43	0.368042	15.3	42.7	7.59	5.44673e+10	-3.23895	5.1	85.1042	-5.01426	31.2	0.26
1.46	2.04706	1.72149	1.67634	1.85146	1.57	67	42.3474	0.66721	5.63852	0.893	13.9	11.8	77640	192.9	40714	80.1256	7.1	18.2652	5	0.5	31	80.8	1.63	3.4	7459.84	7.03	90.3096	33.2041	53.7204	90.62	5.9	5.17	5.4	5.87	2.27368	19.1	42	7.53	5.6214e+10	3.76041	4.4	83.55	1.88355	30.5	0.3
1.32	2.15992	1.74834	1.86548	1.83312	1.6	60	41.7196	0.753454	5.75899	0.892	13.9	11.8	79210	192.9	40556	80.1323	6.2	18.8487	5	0.6	26.2	81.1	1.52	4.3	7174.74	6.11	88.3774	32.7578	53.8647	90.0299	5.89	5.1	5.21	5.8	3.41068	18.5	41.5	7.55	6.16963e+10	1.0443	4.9	81.6377	-1.1768	32.1	0.33
1.33	2.12216	1.67192	1.76742	1.79881	1.65	61	41.2889	0.80135	5.84565	0.892	13.9	11.8	87950	192.9	40821	80.2371	8.1	19.4322	5.1	0.7	24.6	81.5	1.57	2.5	6029.48	5.58	86.6522	31.9836	50.2653	91.9499	5.89	5.18	5.46	5.84	2.66284	20.9	41.8	7.52	5.97764e+10	1.6499	5.1	79.7772	-0.762183	34.3	0.34
1.34	2.12322	1.63009	1.78055	1.81619	1.63	56	41.1845	0.764289	6.0174	0.892	13.9	11.8	85160	192.9	41770	80.134	6.1	19.4322	4.7	0.9	23.2	81.9	1.55	3.9	6356.64	5.53	76.7983	32.5007	49.2758	93.7765	5.79	5.03	5.4	5.59	1.73404	22.4	41.2	7.67	6.52033e+10	3.17179	5.9	77.7586	0.814652	32	0.36
1.38	2.07348	1.65439	1.6309	1.90643	1.55	67	41.5357	0.75911	6.15815	0.895	13.9	12	86760	192.9	41778	79.3836	6.1	19.7763	4.6	0.7	25.3	82.3	1.5	2.8	6547.03	5.44	76.168	33.593	48.7529	94.67	5.71	5.03	5	5.42	0.628544	21.9	40.6	7.83	6.88048e+10	2.62309	5.9	75.9455	0.232564	31.2	0.36
1.44	2.09734	1.72373	1.65803	1.87451	1.55	70	42.4716	0.778802	6.10361	0.899	14	12	73530	192.9	41235	79.9849	9.3	19.7763	4.5	0.9	24	82.4	1.47	2.8	5421.93	5.28	62.6597	34.2988	48.6295	96.3767	5.57	5.05	4.68	5.38	0.474743	21.1	40.4	7.73	6.00716e+10	2.26978	6.7	74.467	-0.115476	32.9	0.36
1.42	2.09683	1.69186	1.72208	1.7605	1.5	76	44.1215	0.77046	5.62761	0.904	14.2	12.1	73730	192.9	40818	80.7403	5.5	19.5639	4.3	0.4	23.1	82.7	1.41	3.8	5475.14	5.19	62.6597	34.8161	47.3814	98.1367	5.6	5.1	4.4	5.5	0.290833	19.6	40	7.71	6.22169e+10	4.97819	6.3	72.5885	2.73979	31.7	0.32
1.33	1.98893	1.68597	1.69426	1.74243	1.52	75	47.2747	0.796435	5.28576	0.908	14.2	12.2	75800	192.9	41714	81.1127	7.3	19.1518	4.4	0.3	23.2	82.1	1.39	3.2	5713.12	5.26	62.6597	35.9897	46.1694	97.363	5.5	4.9	4.6	5.6	1.7308	21.8	41.3	7.73	6.57122e+10	1.31719	5.5	71.0276	-1.11611	34.5	0.3
1.36	2.08776	1.77707	1.75719	1.81099	1.53	63	49.5969	0.8334	5.31554	0.909	14.2	12.2	79770	192.9	42261	81.4047	6.3	18.5905	4.6	0.3	23.2	82.3	1.38	4.3	6227.08	5.29	62.6597	36.8967	44.9949	97.0613	5.3	4.9	4.4	5.5	1.5282	20.9	42.3	7.75	7.10004e+10	1.21932	5.6	69.646	-0.714326	35.4	0.3
1.35	2.11231	1.7333	1.70002	1.79377	1.49	60	51.5405	0.815456	5.31554	0.909	14.3	12.3	77500	192.9	43029	81.5703	7.2	18.43	4.8	0.2	23.8	82.7	1.34	4.7	6220.74	5.37	62.6597	37.1145	43.1309	97.1206	5.5	5	4.4	5.6	1.74332	22.4	43.1	7.75	6.98256e+10	2.31993	5.6	68.2301	0.331126	34.2	0.28
1.23	2.05772	1.84222	1.84221	1.79446	1.5	63	55.4646	0.8272	5.31554	0.916	14.3	13.02	79580	192.9	44726	81.6317	8.2	19.1984	5	0.2	24.7	81.8	1.34	4.7	6220.74	5.37	62.6597	37.3025	42.527	98.8224	5.5	5	4.4	5.6	0.819957	24.5	46.7	7.75	7.39926e+10	-0.797436	6.8	67.1905	-2.43681	34.2	0.28
1.21	1.87159	1.71904	1.9152	1.78688	1.50828	78.2	58.9847	0.834566	5.31554	0.93	14.4	13.02	88190	192.9	44726	81.6217	9.3	19.1984	4.7	0.2	24.7	81.8	1.34	4.7	6220.74	5.37	62.6597	37.3025	42.527	98.827	5.5	5	4.4	5.6	2.52692	24.5	42.9	7.75	8.55062e+10	5.10246	5.3	66.1442	3.51869	34.2	0.29
0.56	0.352404	0.480013	1.00793	0.759257	0.83	20	38.4615	0.5944	4.82284	0.818	15.9	12.3	11230	149.2	14958	68.1037	15.6	73.0433	5.5	9.8	4.7	70.8	1.54	8.5	775.19	5.52	40.7252	15.5584	29.5968	59.17	3.11	3.77	4.46	5.39	10.093	8.4	34.5	7.94	3.10544e+10	9.94192	6.1	8.14774	10.8429	37.5	0.13
0.2	0.254886	0.558495	1.02467	0.809207	0.78	20	38.1169	0.5944	4.82284	0.821	16.2	12.2	13520	149.2	15557	68.6178	15.5	72.3635	6.3	9.8	4.7	72.1	1.58	6.6	913.52	5.6	39.0975	19.1641	27.5691	63.41	2.85	3.77	4.38	5.59	15.4023	18.5	38.3	7.88	3.58543e+10	-3.24912	7.7	8.23291	-2.22697	37.2	0.16
0.35	0.226274	0.62381	0.985588	0.814353	0.85	30	37.6157	0.588505	4.65944	0.819	15.9	12.3	14120	149.2	13801	68.4179	14.3	73.0549	6.6	9.9	4.1	72.8	1.46	7.6	744.66	6.12	36.1465	21.3856	26.4149	66.84	3.19	3.77	4.4	5.48	3.53411	37	45.1	7.78	2.64109e+10	-14.2601	17.5	8.36972	-12.8328	36	0.11
0.53	0.228384	0.70864	0.983676	0.787821	0.79	40	37.0626	0.58261	5.0232	0.817	15.6	12.5	12650	149.2	13419	67.8779	12.9	69.051	6.2	15	4.5	73.1	1.36	5.6	689.08	6.12	45.1486	20.6933	25.3196	68.42	3.11	3.88	4.69	5.44	-1.08464	47.6	45.8	7.74	2.39562e+10	-4.45557	19.5	8.55	-2.44616	35	0.14
0.32	0.286688	0.698059	0.959808	0.746999	0.74	41	36.5622	0.621505	5.42283	0.822	15.4	12.6	12740	149.2	12979	67.334	11.6	67.9535	6	16.1	3.9	73.9	1.33	6.6	764.59	5.54	49.5077	22.0235	24.8604	69.75	3.1	3.87	4.68	5.17	4.37074	45.1	42.3	7.76	2.74744e+10	2.57371	16.2	8.71566	4.45845	35.8	0.17
0.45	0.245277	0.838323	1.01659	0.785438	0.78	47	36.2194	0.6604	5.31315	0.825	15.2	12.6	13800	149.2	13588	67.5038	10.6	66.6435	5.7	12.3	4.2	74.1	1.44	6.3	745.52	5.38	33.3712	23.1853	23.1853	73.1199	3.16	4.02	4.76	5.27	2.25779	42.4	38.8	7.88	2.81699e+10	7.04225	15	8.81627	8.37822	35.2	0.18
0.59	0.328476	0.889054	1.04387	0.767767	0.77	35	36.1387	0.689075	5.39389	0.834	15.4	12.7	14850	149.2	14090	68.3697	9.8	69.0766	5.7	13.8	5.1	74.3	1.52	4.4	807.13	5.37	43.0504	24.4156	20.8222	75.2344	3	4.18	5.1	5.39	-0.0294548	40.3	38.5	7.97	3.02048e+10	2.00797	11.9	8.91056	3.10638	35.5	0.18
0.49	0.415496	0.958376	1.17165	0.872307	0.85	54	36.425	0.71775	5.6762	0.836	15.8	12.6	15340	149.2	14911	68.8513	8.5	70.8979	5.9	12.4	4.6	74.5	1.65	3.8	856.77	5.47	45.4581	25.1114	19.8902	75.83	3.09	4.1	5.22	5.35	0.620491	41.6	38.9	8.11	3.13869e+10	1.90217	10.8	8.99835	2.86636	35.1	0.17
0.44	0.468415	1.08912	1.0888	0.79448	0.85	52	37.1829	0.699375	5.98382	0.842	15.8	12.8	15110	149.2	15966	69.7877	9.9	74.2999	5.9	8.4	4.8	74.8	1.7	4.1	775.86	5.65	49.8283	25.2768	17.8719	79.2006	3.31	4.03	5.18	5.37	0.174242	37	38.6	8.12	2.72631e+10	3.88526	9.9	9.07504	4.73918	34.2	0.16
0.48	0.431208	1.00488	1.08024	0.959022	0.84	69	38.4747	0.681	5.68541	0.845	15.8	12.9	14800	149.2	16729	69.8243	10	80.6048	5.5	8.2	5.1	74.9	1.74	3.7	874.8	6.14	49.8283	26.3066	18.3909	79.8421	3.2	4.1	5.1	5.1	0.140633	40.3	37.5	8.02	2.80836e+10	2.36861	9.6	9.15345	3.30843	34.3	0.14
0.46	0.538237	0.906006	1.15701	0.934731	0.8	69	40.8933	0.6903	5.17351	0.849	16	13	14870	149.2	17391	69.8674	8.6	88.0574	5.8	6.2	3.5	74.9	1.69	4.1	932.5	5.97	49.8283	26.9186	17.51	80.1141	3	4.2	5.1	5.2	2.93036	38.9	38.7	7.97	3.04838e+10	3.31248	8.7	9.24272	4.23212	35.6	0.13
0.41	0.329422	1.04186	1.14237	0.957085	0.78	66	43.1516	0.6996	5.2021	0.854	16.2	13	16560	149.2	18266	70.14	8.3	93.0245	5.8	6.2	5.5	75.1	1.6	3.2	1101.49	6.19	49.8283	27.1744	13.7534	83.5772	3.5	4.5	4.8	5.5	2.53445	37	39.4	7.89	3.4429e+10	3.99185	7.4	9.30974	4.80526	35.1	0.15
0.44	0.511726	1.10471	1.19279	1.01409	0.86	70	44.5147	0.7397	5.2021	0.854	16.2	13	17830	149.2	18899	70.4424	8.7	94.8645	5.7	4.3	4.7	75.7	1.61	3.4	1166.8	6.58	49.8283	26.5541	12.2891	86.1355	3.6	4.6	4.9	5.7	2.81141	36.5	38.2	7.89	3.4344e+10	2.5697	6.3	9.37556	3.28529	34.5	0.12
0.46	0.722601	0.882272	1.18787	0.956737	0.87	76	47.2139	0.7798	5.2021	0.866	16.2	13.25	18240	150	19353	71.3976	7.2	94.5108	5.9	4.3	4.8	75.7	1.61	3.4	1166.8	6.58	49.8283	25.8595	11.1704	88.898	3.6	4.6	4.9	5.7	0.219065	42	42.2	7.89	3.46017e+10	-2.20299	8.1	9.43382	-1.51481	34.5	0.13
0.69	0.74679	0.872737	1.22348	0.864451	0.906309	77.43	49.4795	0.790706	5.2021	0.863	16.2	13.25	19790	147.6	19353	72.1323	7.3	94.5108	5.6	4.3	4.8	75.7	1.61	3.4	1166.8	6.58	49.8283	26.1387	10.2351	91.1796	3.6	4.6	4.9	5.7	3.27583	43.6	44	7.89	3.98535e+10	4.06807	7.6	9.52822	4.94939	34.5	0.14
1.27	1.02343	1.20634	1.14428	1.62964	1.24	25	43.1194	0.652568	5.51078	0.831	13.75	13.5	17570	112.7	28480	72.057	30.2	33.6028	5.2	0.7	32.6	79.9	1.35	6.6	1596.12	8.17	100	20.38	55.9193	46.9	3.17	4.4	4.87	5.41	1.24922	61.9	40.9	7.67	7.9254e+09	4.77535	6.5	16.7602	4.41057	29.2	0.01
1.27	0.99796	1.27961	1.20185	1.62492	1.25	25	42.8096	0.6582	5.51078	0.833	13.75	13.5	20410	112.7	27819	72.1555	27.2	32.4184	5.1	0.7	32.6	79.7	1.43	8.5	1751.17	7.86	100	23.7563	58.3246	50.08	3.28	4.4	5.19	5.61	4.25862	61.8	42.2	7.62	9.09038e+09	3.82559	6	16.6538	3.15224	29	0.02
1.25	0.772958	1.174	1.3669	1.48071	1.15	34	42.3104	0.650404	5.46446	0.835	13.75	13.5	20310	112.7	27312	72.3561	25.7	35.5117	5.3	1.3	24.7	80.4	1.42	5.5	1677.36	7.92	100	27.354	59.42	58.86	2.9	4.4	5.44	5.75	2.08433	66.3	41.2	7.69	8.6963e+09	-1.13311	6.9	16.5281	-1.87567	30.2	0.02
1.25	0.790254	1.1925	1.43089	1.417	1.17	37	41.7362	0.61293	5.50479	0.847	13.75	13.5	21370	112.7	27041	72.0978	21.4	37.3858	5.4	1.6	19.3	81.5	1.36	5.6	1733.67	7.95	99.9527	30.0627	59.136	63	2.83	4.4	5.57	5.98	1.51564	65.5	40.2	7.75	9.03593e+09	5.54357	6.9	16.44	5.02643	29	0.02
1.06	0.766092	1.19523	1.33991	1.28678	1.14	37	41.2013	0.659718	5.81484	0.848	13.75	13.5	22120	112.7	25619	72.1681	18.8	39.9993	5.6	1.1	23.3	80.9	1.45	6.5	1960.06	8.45	99.5411	30.3793	54.8203	68.0198	2.99	4.4	5.64	6.05	2.96299	70	42	7.86	9.63892e+09	0.466128	6.4	16.3735	0.0413523	29.1	0.03
1.07	0.942899	1.24782	1.32794	1.34491	1.17	41	40.8202	0.7131	6.03145	0.854	13.75	13.5	22160	112.7	25416	72.1498	18.1	42.4792	5.6	1.2	19.2	80.9	1.42	5.3	1898.6	8.38	98.8666	31.5785	53.4395	68.1999	3.06	4.4	5.73	5.91	2.37582	66.6	42.1	7.8	9.46229e+09	4.11866	6.2	16.2231	3.18661	29.4	0.06
1.04	0.98349	1.25798	1.29845	1.33299	1.16	32	40.707	0.680983	5.92897	0.861	13.75	13.5	23370	112.7	25541	72.5913	17.1	43.8914	5.6	0.9	18.1	81.9	1.36	6.7	2121.08	8.5	98.4451	32.6861	52.8726	68.9138	3.43	4.4	5.77	5.75	1.18028	66.4	40.8	7.87	1.05516e+10	5.47306	6.1	15.9976	4.00251	28.8	0.07
1.13	0.851918	1.0282	1.08309	1.19357	1.18	41	40.9763	0.6518	5.87931	0.868	13.75	13.5	24560	112.7	25834	73.4424	17	44.3358	5.4	1.1	20.2	82.1	1.38	5	2456.43	9.09	96.6592	33.9478	51.5994	73.17	3.65	4.4	5.54	5.48	0.310306	62.1	40.3	7.94	1.16263e+10	7.63312	5.7	15.6714	5.50526	29	0.07
1.06	0.900723	0.850119	1.16886	1.13547	1.2	42	41.7422	0.71549	5.84537	0.877	13.75	13.5	25230	112.7	26167	73.1557	16.3	47.1226	5.1	0.8	24.6	82	1.37	5.8	2243.47	8.9	92.3254	35.7452	50.4241	75.96	3.37	4.4	5.23	5.2	1.10055	56.2	38.5	7.95	1.10914e+10	9.60813	5.4	15.3041	7.02341	29.4	0.12
1.08	0.721299	0.955412	1.15679	0.997804	1.2	45	43.1316	0.74242	5.6329	0.881	13.75	13.5	23440	112.7	26462	74.0262	15.6	48.6034	5.1	1	22.3	82.6	1.37	7.4	2321.15	8.94	92.3254	36.6177	50.1102	78.0751	3.2	4.4	5.3	5.6	0.642703	54.7	36.4	8	1.16683e+10	3.38112	4.7	14.9596	1.04199	29.1	0.01
1.25	0.742209	1.00666	1.28492	1.14733	1.17	46	45.1719	0.764448	5.62163	0.883	13.75	13.5	24670	112.7	26749	74.4452	14	54.2599	4.6	0.2	28.7	82.4	1.26	6.7	2551.72	8.89	92.3254	37.8142	50.1108	81.0119	3.2	4.4	5.3	5.7	1.36435	47.8	34.5	7.98	1.34894e+10	10.9253	4	14.5454	7.92868	29.2	0.01
1.28	0.580658	0.967164	1.33654	1.05407	1.09	47	48.4776	0.8011	5.50525	0.885	13.75	13.5	27950	112.7	26749	74.7926	14	59.2518	5	0.2	24.4	82.5	1.23	5.6	2753.51	8.81	92.3254	39.0233	51.9618	81.658	3.2	4.4	4.7	5.4	1.15782	43.7	35.8	7.94	1.52988e+10	6.16898	3.7	14.0442	2.52559	28.7	0.01
1.02	0.239903	0.858119	0.955733	0.952385	1.08	50	51.955	0.819879	5.50525	0.885	13.75	13.5	29340	112.7	26749	75.07	13.9	64.8729	5.1	0	21.1	82.9	1.14	6.7	2531.91	8.21	92.3254	40.2104	50.997	85.7786	3.3	4.4	5.1	5.5	1.64206	40.7	37.5	7.94	1.57258e+10	5.91734	3.6	13.5019	1.83414	31	0.01
0.95	0.371235	1.03946	1.21925	0.91626	1.12	55	56.4675	0.8547	5.50525	0.895	13.75	13.5	26440	112.7	26749	74.5602	12.6	71.4982	5.9	0	23.2	82.6	1.14	6.7	2531.91	8.21	92.3254	41.4118	50.3448	86.8588	3.3	4.4	5.1	5.5	0.638545	53.3	45.7	7.94	1.49331e+10	-8.32428	4.4	13.2123	-10.3292	31	0.01
0.97	0.317581	0.892641	0.813723	1.73935	1.08169	63.38	59.5616	0.876761	5.50525	0.918	13.75	13.5	30760	112.7	26749	74.5809	10.7	71.4982	5.5	0	23.2	82.6	1.14	6.7	2531.91	8.21	92.3254	41.9931	49.253	87.4698	3.3	4.4	5.1	5.5	1.49789	56.3	43.7	7.94	1.7364e+10	10.2978	3.4	13.1392	9.61624	31	0.01
0.78	2.16994	1.72833	1.79911	1.78735	1.52	61	45.9053	0.86722	5.98427	0.904	16.6	12	48620	158.07	29533	80.7873	11.9	59.942	5.1	0.3	22.7	80.4	1.72	4.1	4696.14	9.05	87.1916	33.5972	45.1723	85.82	5.68	5.64	6.67	6.37	1.61386	43	42.7	7.85	8.48559e+11	3.77284	4.2	39.0205	3.54736	29.6	0.2
0.87	2.11824	1.69621	1.77502	1.76136	1.48	61	45.4474	0.8631	5.98427	0.906	16.8	12	51670	158.07	29908	80.9958	11.4	60.3362	5.2	0.3	22.7	80.5	1.77	3.8	5382.47	9.28	85.7613	35.2657	44.4524	87.42	5.29	5.64	6.61	6.34	2.4865	54.7	43.5	7.79	9.5187e+11	2.17032	3.7	38.8652	1.77336	29.3	0.19
0.94	2.13432	1.73973	1.69995	1.81451	1.46	61	44.7034	0.87134	5.84389	0.906	16.8	11.9	52310	158.07	30372	81.503	11.3	61.167	5.6	0.3	24	80.9	1.79	3.8	5282.74	9.99	85.2891	37.0641	43.8795	89.63	5.35	5.64	6.6	6.36	1.18978	56.8	47.9	7.66	8.71519e+11	-3.66688	4.4	38.6724	-4.16104	27.9	0.21
0.94	2.09866	1.7754	1.73154	1.81906	1.45	64	43.8449	0.8096	6.0075	0.911	17	12	53430	158.07	30335	81.1752	10.1	63.716	5.6	0.4	23	81	1.79	3.8	5191.73	10.16	85.8439	38.0872	43.5214	90.72	5.45	5.69	6.57	6.34	1.27531	59.3	48.2	7.7	8.47381e+11	1.34274	5	38.47	0.82426	27.8	0.2
1.11	2.08819	1.8267	1.81124	1.82214	1.54	62	43.0436	0.87546	6.17828	0.922	17.9	12	53650	158.07	30409	80.8452	9.2	75.8785	5.5	0.4	20.9	81.3	1.76	3.6	5562.1	10.23	83.9035	38.9068	42.7088	91.42	5.65	5.73	6.63	6.5	2.34107	61.7	47.1	7.75	9.05271e+11	1.55119	5	38.2862	1.07863	27.8	0.2
1.19	2.09837	1.84821	1.75301	1.85991	1.61	67	42.4712	0.91249	6.30243	0.921	17.8	12.1	51500	158.07	30160	80.989	8.9	76.6067	5.5	0.5	24	81.2	1.72	3.7	5284.69	10.54	82.2533	39.6418	42.7874	92.86	6.01	5.71	6.77	6.59	2.45555	66.2	47	7.73	8.38923e+11	-1.03035	5.8	38.1474	-1.39592	27.6	0.23
1.14	2.0242	1.81707	1.77045	1.83392	1.57	79	42.2995	0.879579	6.2655	0.924	17.9	12.1	51900	160.54	29792	81.4197	9.3	76.6067	5.4	0.4	20.9	81.4	1.68	3.8	5532.69	10.58	83.3933	40.2671	42.2442	93.9564	6.05	5.48	6.79	6.46	2.5069	67.7	46.8	7.71	8.77173e+11	-0.130175	7.3	38.0377	-0.424179	28.1	0.13
1.05	1.96487	1.84261	1.76927	1.97799	1.55	75	42.7002	0.88966	6.25457	0.925	18	12.1	51600	160.98	30096	81.4066	8.7	80.5699	5.4	0.5	23.2	81.8	1.71	3.6	5601.9	10.57	83.0107	40.4091	40.9695	91.6667	6.14	5.62	6.81	6.45	0.976035	67.9	46.1	7.82	8.92168e+11	1.4234	7.4	37.8967	1.0591	28.6	0.13
0.93	1.8751	1.85911	1.79903	1.94295	1.56	75	43.8449	0.883699	6.37526	0.927	18	12.2	49300	166.76	30385	81.2897	8.2	80.5699	5.3	0.1	22.2	81.6	1.66	3.3	4676.56	10.32	82.2331	41.2479	40.7927	91.7241	6.22	5.69	6.77	6.41	0.600248	64.6	44.8	7.85	7.65573e+11	1.95917	6.9	37.7371	1.50827	28.2	0.13
0.91	1.90379	1.85656	1.97617	1.88704	1.54	76	45.9053	0.86586	6.13374	0.929	18	12.2	46480	192.4	30819	81.6176	8	80.3648	5.3	0.2	22.6	81.7	1.66	3.5	4753.67	10.29	82.2331	42.178	39.5573	90.411	6.1	5.6	6.8	6.5	0.316667	61.9	43.6	7.82	7.8406e+11	2.19171	6	37.5311	1.64932	28.2	0.13
0.92	1.79199	1.85493	2.05072	1.80134	1.5	79	49.0532	0.887819	6.01836	0.932	18	12.3	46270	175.23	30954	82.1337	7.1	84.9805	5.1	0.1	22.4	81.8	1.62	3.6	4934.58	10.11	82.2331	42.3636	38.0713	93.1973	6.1	5.8	6.8	6.6	1.38146	57	42.5	7.72	8.3387e+11	2.9109	4.9	37.3122	2.30428	28.5	0.12
0.85	1.92785	1.8504	2.01962	1.78683	1.49	82	52.0994	0.8757	5.9742	0.934	18	12.3	50540	191.25	31535	82.5723	7.3	87.0978	5.1	0.2	23.6	81.9	1.59	3.5	5336.98	10.03	82.2331	42.8479	34.1316	91.8919	6.2	5.5	6.3	6.3	1.7035	52.4	42.3	7.82	9.14043e+11	2.36092	3.8	37.096	1.76494	28.1	0.13
0.85	1.9061	1.80327	1.86123	1.77776	1.49	81	54.4552	0.891939	5.9742	0.933	18	12.4	51930	188.91	32150	82.3617	7.5	87.0978	5	0.2	23.3	82.2	1.57	3.6	5335.3	10.13	82.2331	42.956	32.0216	93.2886	6.4	5.7	6.4	6.4	2.6337	48.5	42.1	7.82	9.10194e+11	1.95559	3.4	36.8498	1.28989	29.2	0.12
0.85	2.03342	1.85336	1.75338	1.75982	1.53	86	58.8844	0.9228	5.9742	0.944	18	12.58	50170	183.67	32515	82.7098	7	92.0122	5.3	0.2	26.2	81.5	1.57	3.6	5335.3	10.13	82.2331	43.1615	28.3173	91.3333	6.4	5.7	6.4	6.4	1.27246	54.7	47.8	7.82	9.09793e+11	-3.88608	3.8	36.6501	-4.41856	29.2	0.13
0.92	2.03564	1.76668	1.75258	0.444529	1.50255	87.27	65.1484	0.896059	5.9742	0.941	18	12.58	55200	183.3	32515	82.2391	5.3	92.0122	5.1	0.2	26.2	81.5	1.57	3.6	5335.3	10.13	82.2331	43.5101	28.7058	92.053	6.4	5.7	6.4	6.4	2.67572	52.4	46.6	7.82	1.01285e+12	4.86322	4.2	36.4571	4.3157	29.2	0.13
0.68	0.299164	0.387234	0.772201	0.428653	0.88	22	26.2378	0.604262	3.86509	0.819	15	11.8	9930	60.63	15436	66.6886	5	67.212	5.7	6	17.4	75.4	1.31	6	660.92	5.87	96.4103	10.8354	27.2328	48.6	2.57	2.89	3.2	3.63	2.45874	44.5	42.9	7.03	4.29029e+11	7.06153	9.6	9.41929	7.11969	34	0.2
0.91	0.461351	0.473243	0.832243	0.546503	0.95	22	25.8638	0.6134	3.86509	0.824	15	11.9	11940	60.63	16105	67.2663	5	70.2271	5.6	6	17.4	75.6	1.39	5.6	892.6	6.38	95.6738	11.5845	24.5411	53.13	1.91	2.89	2.62	3.69	4.16497	46.7	44.2	7.09	5.33609e+11	4.19998	7.1	9.42068	4.18577	33.5	0.21
0.94	0.445084	0.531757	0.952038	0.628406	1.03	25	25.256	0.596158	4.06077	0.828	15.1	12.1	12490	60.63	16918	67.5416	5.3	72.3127	5.4	7.5	17.4	75.9	1.4	5.6	759.61	6.59	94.2179	14.5142	22.0293	58.97	2.06	2.89	2.82	3.74	3.79539	49.8	45	7.16	4.39738e+11	2.83218	8.2	9.32588	2.76253	33.4	0.23
1.02	0.519274	0.627806	0.980891	0.685299	1.04	28	24.5546	0.55822	4.2369	0.835	15.3	12.2	12670	60.63	17365	67.9284	5.4	74.7552	5.5	8.3	18	76.4	1.41	5	809.2	6.41	92.9874	15.1785	19.8643	62.32	2.23	2.75	3.26	3.65	2.58069	54	46.2	7.17	4.75697e+11	2.93464	9.7	9.32	3.22905	33.2	0.26
1.07	0.568885	0.607381	0.928218	0.766213	1.03	28	23.9001	0.606902	4.54164	0.84	15.2	12.3	12820	60.63	17597	68.8404	5.6	74.6585	5.4	7.9	18	76.8	1.33	4.7	866.09	6.24	91.8629	18.0528	17.7433	61.95	2.33	2.47	3.45	3.65	4.2394	55.1	44.4	7.27	5.24383e+11	5.04219	9.7	9.32008	4.98572	33.2	0.26
1.05	0.658368	0.659814	0.960484	0.779871	1.06	32	23.4325	0.64414	4.71936	0.836	15.3	11.7	13090	60.63	17536	69.1163	5.7	73.9615	5.4	9	18.1	76.9	1.33	4.6	815.14	6.22	89.4936	17.8318	15.4065	62.31	2.62	2.38	3.52	3.81	3.56037	54.8	43.4	7.36	4.95237e+11	1.54522	10.1	9.3189	1.54546	33	0.25
0.97	0.645266	0.662097	1.04645	0.799632	1	23	23.2923	0.640171	4.52591	0.851	16.3	12.1	13230	90.47	17979	69.0748	5.6	71.8564	5.3	8.8	17.5	77.1	1.29	4.6	878.09	6.41	89.5063	18.2117	21.3882	62.8492	3.05	2.56	3.68	3.91	0.991983	57.1	43.4	7.27	5.15765e+11	0.856557	10.3	9.32338	0.917452	33.1	0.24
0.84	0.683466	0.748835	1.05491	0.820154	1.11	27	23.6195	0.64822	4.60509	0.853	16	12.1	13470	95.19	18377	69.2454	5.4	68.4472	5.3	7.8	17.3	77.8	1.32	4.2	911.3	6.39	87.3603	18.7494	25.2241	66.6	3.55	2.93	3.97	4.02	0.0538213	51.4	42.9	7.47	5.39088e+11	3.83696	9	9.32797	3.91471	32.8	0.23
0.87	0.720249	0.727468	1.00014	0.783025	1.04	27	24.5546	0.689172	4.85707	0.858	16.1	12.2	13250	109.74	19514	69.7064	5.3	66.9462	5.3	7.3	16.3	77.5	1.32	4	803.96	6.39	86.0814	18.8455	23.4836	67.997	3.81	3.11	4.02	4.07	-0.874126	51.3	41.7	7.45	4.77111e+11	4.3833	7.5	9.33938	4.45288	31.8	0.24
0.51	0.781323	0.653346	0.951996	0.609928	0.84	30	26.2378	0.72108	4.78125	0.864	16.4	12.3	12660	153.61	20591	70.0875	5.2	67.0045	5	6.6	15.9	78	1.39	4	813.47	6.53	86.0814	19.0177	21.1334	73.3007	4	3.3	4.1	4.3	-0.664767	54.5	41.3	7.33	4.70023e+11	2.95351	6.2	9.34634	2.99777	31.2	0.02
0.52	0.729469	0.567833	0.881161	0.441422	0.78	31	28.8093	0.75207	4.64418	0.868	16.4	12.3	12690	150.21	21863	69.9865	5	67.8274	4.9	3.3	16.2	77.8	1.48	4	909.58	6.56	86.0814	19.8093	19.2367	75.9854	4.1	3.6	4.2	4.5	2.07594	50.8	41.4	7.31	5.24646e+11	5.14002	4.9	9.34898	5.1269	29.7	0.02
0.49	0.654107	0.562985	0.94255	0.420491	0.7	35	31.4783	0.7926	4.58707	0.872	16.4	12.3	14180	146.58	22187	69.5844	4.8	68.6201	5	4.2	15.5	77.7	1.46	3.8	978.74	6.33	86.0814	20.3819	17.069	77.5417	4.1	4	4.4	4.8	1.81295	48.7	41.4	7.04	5.88783e+11	5.94521	3.9	9.34782	5.94542	30.2	0.02
0.56	0.642129	0.534801	1.0134	0.43126	0.67	40	33.9399	0.819352	4.58707	0.872	16.3	12.5	15330	147.98	23270	69.4553	5.2	69.184	5	4.2	15.4	78	1.44	3.8	1014.04	6.45	86.0814	20.3617	15.7038	80.4359	4.3	3.9	4.5	4.8	2.22748	45.7	41.9	7.04	5.96055e+11	4.44999	3.3	9.35764	4.47551	30.2	0.02
0.57	0.650794	0.376499	0.885997	0.539886	0.62	42	37.6047	0.8531	4.58707	0.88	16.3	13.17	15300	141.83	24244	69.7579	5.4	70.4771	5.2	4.2	14.4	76.6	1.44	3.8	1014.04	6.45	86.0814	21.7788	15.0343	83.1849	4.3	3.9	4.5	4.8	3.37447	57.2	48.2	7.04	5.99449e+11	-2.02007	3.2	9.36055	-1.84839	30.2	0.03
0.51	0.57201	0.292777	0.840024	1.13341	0.587245	47.5	40.9974	0.886684	4.58707	0.876	16.03	13.17	16850	132.6	24244	70.0718	5.9	70.4771	4.9	4.2	14.4	76.6	1.44	3.8	1014.04	6.45	86.0814	23.0014	13.8575	85.3749	4.3	3.9	4.5	4.8	5.05503	53.8	44.2	7.04	6.79445e+11	6.84771	3.4	9.41035	7.27781	30.2	0.03
0.82	1.03628	0.900742	1.08139	1.01689	1.23	19	36.7451	0.643735	5.02226	0.81	15.4	7.7	20860	105.1	21751	71.9895	36.5	57.7947	5.9	1	10.2	79.3	1.35	3.4	2112.53	9.25	64.8072	14.4531	39.7878	42.09	5.61	4.41	4.78	5.61	2.45397	72.7	44.5	7.47	2.40496e+11	2.50658	8.1	17.0363	2.30555	36.8	0.11
0.99	1.07017	1.08549	1.10041	1.0204	1.2	19	36.3815	0.6479	5.02226	0.814	15.4	7.8	22640	105.1	21959	72.192	34.9	61.6109	6	1	10.2	79.5	1.39	3.3	2391.98	9.58	67.1644	15.4563	39.3174	44.13	5.79	4.41	4.69	5.41	2.58851	75.6	45.3	7.4	2.63416e+11	0.319248	7.7	17.0116	0.174701	36.6	0.11
0.79	1.09293	1.15626	0.991403	1.06492	1.13	21	35.7966	0.644628	4.9389	0.817	15.8	7.9	22990	105.1	22522	72.33	30.9	62.6416	6.5	3	10.3	79.7	1.34	3.6	2346.54	10.13	62.4328	18.0508	40.8663	48.27	5.98	4.41	4.72	5.18	-0.83553	87.8	50.2	7.23	2.44668e+11	-3.12208	9.6	17.0004	-3.21439	34.9	0.12
0.72	1.06877	0.986489	0.719822	1.03224	1.11	26	35.1248	0.57869	5.22339	0.822	16	8.1	23030	105.1	22392	71.9511	28.3	65.6021	6.7	1.7	7.8	80.1	1.39	2.5	2259.3	10.03	46.5776	20.0851	42.3691	53.3	6.17	4.51	4.85	5.29	1.40257	100.2	51.9	7.28	2.38113e+11	1.73763	11	16.99	1.69093	35.8	0.11
0.74	1.08835	0.926778	0.62597	1.00388	1.11	37	34.5006	0.658484	5.61165	0.827	16	8.3	22770	105.1	21479	71.7116	23	68.429	6.1	1.3	10.4	80.7	1.35	3.1	2255.97	9.73	52.8986	21.2312	42.997	55.25	6.29	4.4	4.93	5.53	3.65301	114.4	50	7.5	2.45118e+11	-1.69616	12.9	17.0085	-1.55147	36.3	0.11
0.78	0.962785	1.00816	0.826946	1.04204	1.03	39	34.0584	0.7165	5.71979	0.829	16.1	8.5	21170	105.1	20725	71.7925	20.5	68.5103	5.4	2.9	9.1	80.6	1.28	3.4	1980.02	9.65	56.9313	22.7215	43.3191	60.34	6.39	4.46	5.03	5.64	2.77334	129	48.9	7.57	2.16224e+11	-4.05729	15.8	17.0811	-3.66753	36	0.07
0.75	0.919352	1.2005	0.804151	1.04506	1.07	38	33.9327	0.684066	5.69491	0.837	16.2	8.6	21380	119.76	20526	71.5597	18.9	66.1367	5.5	2.9	9.9	80.9	1.21	2.9	2030.63	9.4	41.0892	24.4957	43.2871	62.0956	6.35	4.44	5.18	5.62	0.274417	131.4	49.9	7.69	2.26434e+11	-0.922645	16.4	17.1759	-0.377398	36.2	0.09
0.81	0.914636	0.987899	0.749973	1.12167	1.11	41	34.2579	0.68996	5.66812	0.84	16.3	8.9	21200	124.71	20399	72.2248	17.4	65.5036	5.3	3.5	8.2	81.3	1.23	2.9	2059.93	9.34	38.7671	27.4565	44.0853	64.59	6.34	4.44	5.42	5.7	-0.278153	132.9	51.7	7.67	2.29902e+11	0.79219	14.1	17.2639	1.33712	35.6	0.08
0.92	0.929147	1.18882	0.956852	1.13165	1.13	43	35.1684	0.716916	5.73723	0.843	16.8	9.1	20460	129.16	21025	72.6532	13.7	61.7563	5.1	3	8.8	81.3	1.31	2.9	1790.53	9.32	51.873	30.3141	45.179	68.6329	6.16	4.26	5.3	5.56	0.487939	131.2	48.2	7.64	1.99394e+11	1.79205	12.6	17.3354	2.21448	35.5	0.08
0.97	0.897863	1.18345	0.844399	1.07487	1.16	45	36.761	0.71437	5.3649	0.846	16.5	9.1	19940	181.18	21582	73.1837	14	63.2556	4.8	2.4	8.7	81.3	1.36	3.2	1875.24	9.39	51.873	32.6689	46.335	70.4236	5.9	4.2	5.1	5.4	0.607397	131.5	44.8	7.57	2.06426e+11	2.01949	11.2	17.391	2.34182	35.2	0.07
1.12	0.861192	1.33318	0.911112	1.13865	1.2	46	39.2845	0.757333	5.10742	0.848	16.4	9.2	20060	178.43	21863	73.5667	12.6	63.9358	4.6	2.3	10.4	81.6	1.38	2.7	1998.06	9.31	51.873	34.6799	46.8714	73.7912	6	4.2	5.2	5.5	1.36861	126.1	45.4	7.58	2.21358e+11	3.50635	9	17.434	3.75909	33.8	0.07
1.13	0.840259	1.21854	0.884958	1.14283	1.17	42	42.0906	0.8031	5.06144	0.85	16.4	9.2	22060	166.71	22405	73.8914	11.8	65.6627	4.4	2.1	9.7	81.5	1.42	3.3	2216.31	9.41	51.873	36.7808	49.309	74.661	6.1	4.6	5	5.4	0.993716	121.5	43.2	7.6	2.42313e+11	2.84933	7.1	17.4696	3.01412	33.5	0.07
1.07	0.778425	1.16868	0.969835	1.13852	1.2	41	44.3094	0.801526	5.06144	0.85	16.5	9.3	23200	163.5	23237	74.5731	10.6	67.9307	4.5	1.7	9.5	81.9	1.43	2.8	2221.44	9.53	51.873	38.5591	49.4462	75.3464	6	4.2	4.9	5	0.338178	116.6	42.5	7.6	2.39987e+11	2.68276	6.5	17.4621	2.65839	32.8	0.07
1.03	0.751097	1.02344	0.833124	1.18343	1.26	45	47.474	0.8255	5.06144	0.864	16.5	9.576	21850	162.91	22639	74.2847	8.9	70.3821	5	1.7	11.9	81.1	1.43	2.8	2221.44	9.53	51.873	40.4032	50.6157	78.2617	6	4.2	4.9	5	-0.0124383	134.9	49.2	7.6	2.29032e+11	-8.30052	6.9	17.4415	-8.39685	32.8	0.08
0.95	0.768556	0.991309	0.73607	0.407665	1.25804	48.85	49.9028	0.845949	5.06144	0.866	16.87	9.576	23890	161.9	22639	74.2726	5.9	70.3821	4.6	1.7	11.9	81.1	1.43	2.8	2221.44	9.53	51.873	41.9192	51.688	82.309	6	4.2	4.9	5	1.26566	125.5	47.8	7.6	2.53663e+11	5.48239	6.6	17.4599	5.19567	32.8	0.08
0.2	-0.182706	-0.319075	0.507854	-0.09074	0.5	7	21.3427	0.5383	3.82179	0.78	14.6	10.5	6390	25.52	16560	61.6792	17.3	58.2795	3.9	10.5	24.9	73.1	1.45	12	415.07	5.02	61.5504	9.41081	21.2878	28.3	2	2.73	3.02	3.7	4.83733	11.9	37.5	7.53	1.74585e+11	7.23381	6.4	6.14343	8.82965	37.5	0.17
0.18	-0.142837	-0.324172	0.58071	-0.0136101	0.51	7	21.0734	0.5383	3.82179	0.795	15.3	10.6	8800	25.52	16275	62.3179	15.9	65.7934	4.3	10.5	24.9	73.5	1.6	11	521.32	5.02	56.2011	12.2219	23.061	32.42	1.91	2.73	3.13	3.88	7.8508	12.3	37.7	7.4	2.14314e+11	9.30747	5.8	6.24682	11.1442	36.4	0.23
0.36	-0.26255	-0.35975	0.602762	0.0454078	0.46	7	20.6532	0.54203	3.9926	0.798	15.6	10.6	9220	25.52	15707	62.5951	16.6	68.5925	3.8	8.5	25.2	73.7	1.66	10.1	449.38	5.28	52.7112	13.7426	23.1111	36.6	1.98	2.73	3.26	4.05	5.58742	21.8	39.4	7.5	1.74104e+11	-5.51739	6.9	6.29445	-4.72698	35.6	0.16
0.27	-0.305512	-0.140585	0.642886	0.0906951	0.43	8	20.1771	0.54791	3.99774	0.797	15.4	10.7	8710	25.52	15619	62.3317	19.3	63.9954	3.3	10.6	26.8	73.7	1.59	9.8	472.21	5.77	47.3383	14.7557	22.1291	39.93	2.11	2.46	2.97	3.87	6.09142	29	39.5	7.49	1.70029e+11	-3.90124	7	6.34	-3.32875	35.5	0.16
0.19	-0.287127	-0.206182	0.658256	0.0927155	0.38	7	19.7403	0.57727	4.34843	0.798	15	10.8	9010	25.52	16198	62.4797	18.1	58.1854	4.1	11.8	26.1	74.4	1.47	9.4	426.6	4.7	54.738	16.2369	23.1451	40.01	2.1	2.36	2.75	3.64	5.78925	32.3	38.1	7.51	1.92614e+11	4.51709	7.2	6.3626	5.03244	35.9	0.19
0.08	-0.331757	-0.182115	0.554657	0.0802307	0.32	31	19.4375	0.60595	4.39984	0.796	14.4	10.9	9200	25.52	15752	61.9162	17.8	49.7139	3	11.1	26.6	74.4	1.52	9	401.67	4.73	55.0958	17.5861	23.0917	45.88	1.94	2.24	2.64	3.41	3.33492	35.4	36.2	7.63	1.79133e+11	1.92499	6.8	6.39263	2.37975	36.5	0.19
0.18	-0.25253	0.0991476	0.611766	0.167006	0.31	5	19.364	0.584279	4.31923	0.8	14.5	10.9	9390	57.75	16065	62.0932	17.3	46.845	2.8	10.7	27.7	75.1	1.46	8.9	495.24	5.2	45.7308	18.8885	23.5217	49.7645	2.08	2.33	3	3.36	3.98471	37.8	36	7.78	1.8979e+11	0.269964	7.1	6.4222	0.642982	36.9	0.19
0.05	-0.184242	0.163652	0.581345	0.208449	0.43	10	19.6147	0.56315	4.50382	0.803	14.5	10.9	9760	63.27	16548	62.4774	18.1	47.1371	3	9.8	26.9	75	1.56	8.2	503.35	5.02	40.4865	20.0861	22.8047	54.08	2.75	2.86	3.39	3.62	1.06831	39.2	35.4	7.87	1.99712e+11	4.12067	6.8	6.43781	4.51142	36	0.16
0.19	-0.102436	0.107282	0.596795	0.195315	0.49	11	20.2846	0.558488	4.82207	0.806	14.5	10.9	9610	83.63	17162	62.9441	19.1	46.7267	3.1	9.4	26.7	74.9	1.62	7.5	442.24	4.95	42.5958	21.4112	21.4507	55.7632	2.75	2.75	3.42	3.56	-0.594156	37.8	36	7.86	1.77882e+11	3.1605	6.8	6.46719	3.64655	35.9	0.19
0.28	-0.102678	-0.0409146	0.587475	0.424578	0.54	9	21.3896	0.56114	4.77905	0.808	14.6	11	9460	146.13	17862	63.7886	18.5	48.2406	3.3	6.5	26.6	75.2	1.69	6.8	476.25	5	42.5958	22.4747	20.7599	59.504	2.6	2.4	3.4	3.7	-1.5448	37.9	35	7.89	1.85287e+11	2.85755	5.9	6.50781	3.4493	34.4	0.16
0.06	-0.0743129	-0.0524346	0.48818	0.419511	0.6	9	23.2095	0.610968	4.76387	0.813	14.3	11	10030	143.04	18892	64.2992	18.1	49.3819	2.8	4.7	27.9	75.2	1.78	6.5	555.11	5.15	42.5958	24.1374	19.7473	63.7473	2.7	2.6	3.5	4	1.33902	35.3	33.6	7.86	2.10147e+11	8.19651	4.9	6.54736	8.8237	36	0.16
0.05	-0.151616	-0.13303	0.424151	0.359746	0.52	9	25.6833	0.6671	4.07082	0.816	14.3	11	11520	144.05	20234	64.6804	16.4	51.0125	3.2	4.9	26.4	75.3	1.76	6	687.15	5.56	42.5958	25.9584	18.667	70.6813	3	3.1	3.9	4.7	4.62548	34.5	34.5	7.83	2.43317e+11	6.02902	4.2	6.58133	6.65377	35.8	0.15
0.56	-0.16136	-0.162179	0.461586	0.401676	0.52	12	27.0761	0.713093	4.07082	0.816	14.3	11.1	12670	140.31	20234	65.8411	15.3	51.3538	3.6	4.9	28	75.6	1.77	5.8	738.56	5.74	42.5958	27.0291	17.3118	73.6575	3	2.8	3.9	4.6	3.82785	35.1	36	7.83	2.51019e+11	3.85316	3.9	6.61456	4.40172	34.8	0.15
0.59	-0.0285288	-0.220549	0.38261	0.368868	0.58	13	29.9801	0.7605	4.07082	0.828	14.3	11.28	12700	132.44	20234	65.3506	15.6	53.2308	3.7	4.9	31.7	74.2	1.77	5.8	738.56	5.74	42.5958	29.2396	15.5591	78.4553	3	2.8	3.9	4.6	2.63107	46.9	41.5	7.83	2.51362e+11	-3.67751	5	6.66032	-3.14554	34.8	0.15
0.53	-0.0379151	-0.129638	0.30902	0.705731	0.602024	15.65	32.8679	0.798997	4.07082	0.821	14.23	11.28	14160	131.7	20234	65.7094	15.3	53.2308	3.2	4.9	31.7	74.2	1.77	5.8	738.56	5.74	42.5958	31.5543	13.4826	83.5904	3	2.8	3.9	4.6	5.05233	48.9	39.8	7.83	2.84088e+11	5.10013	5.6	6.70743	5.89921	34.8	0.14
1.27	2.24464	2.0254	1.57208	1.90989	1.51	59	48.3306	0.8858	6.34003	0.905	15.7	12.5	52310	171.72	27494	83.0045	8	74.8371	6.3	2.6	36	81.1	1.88	2.5	4310.33	8	2.18447	30.3384	60.0157	82.01	5.65	5.42	5.89	6.03	2.21217	38.9	49.3	7.64	4.91253e+11	3.43922	6.2	40.9541	2.675	27.1	0.16
1.13	2.22735	1.95643	1.63578	1.93148	1.52	59	47.9001	0.9157	6.34003	0.901	15.7	12.2	55720	171.72	28000	83.0083	7.9	70.737	6.4	2.6	36	81.3	1.91	2.5	4627.56	8.21	2.06479	31.4525	57.8377	90	5.63	5.42	5.79	6.02	3.43705	37.5	50	7.62	5.17706e+11	-0.450559	6.2	40.643	-1.22307	28.1	0.15
1.09	2.25319	2.04536	1.65254	1.96597	1.55	65	47.2487	0.85578	6.36212	0.899	15.7	12.2	52640	171.72	28235	83.1142	7	70.7432	6.7	2.1	37.9	81.5	1.94	2.5	4136.17	8.77	2.31911	31.6629	55.2604	91	5.69	5.42	5.87	6.04	-0.494461	40.7	52.4	7.64	4.36537e+11	-4.33979	8.4	40.2937	-5.15126	27.3	0.15
1.09	2.22864	1.96771	1.65866	1.93777	1.54	68	46.5171	0.74744	6.40302	0.906	15.9	12.3	54630	171.72	28731	82.7844	6.5	73.6731	6.4	2	35.1	81.6	1.98	2.5	4416.15	8.32	4.43082	31.9721	50.4649	90	5.71	5.35	6.15	6.2	1.15799	38.1	50.4	7.81	4.95813e+11	5.95211	8.6	39.95	5.05268	27.7	0.15
1.23	2.1748	1.93092	1.8988	1.92787	1.61	74	45.8462	0.837559	6.41354	0.906	15.8	12.4	56700	171.72	29311	83.1177	6.6	72.8254	6.3	1.5	37.3	81.9	1.9	2.1	6351.22	10.42	2.52905	31.9778	47.3436	92.77	5.66	5	6.04	6.25	2.96115	37.2	49.8	7.79	5.74094e+11	3.19533	7.8	39.6531	2.41899	27.6	0.14
1.17	2.28498	1.9201	1.90786	1.93562	1.69	78	45.3768	0.8599	6.445	0.908	15.8	12.4	59090	171.72	29982	83.0952	7.5	68.8176	6.4	1.5	34.7	81.8	1.91	2.6	6254.44	10.74	1.52551	32.1597	43.628	93.18	5.58	4.68	5.93	5.97	0.888378	37.5	51	7.77	5.52484e+11	-0.588305	8	39.3613	-1.321	27.6	0.16
1.13	2.24678	1.79716	1.90551	1.95946	1.66	78	45.2497	0.837189	6.08467	0.927	18	12.2	61800	191.36	30221	82.8876	7.1	63.2172	6.5	2.2	34.6	82	1.89	2.7	6696.87	10.9	1.54479	32.6214	40.7136	94.7836	5.52	4.57	5.82	5.73	-0.044293	40.3	51.7	7.75	5.86842e+11	1.18778	8.1	39.0243	0.333985	28.8	0.12
1.07	2.11511	1.68771	1.81139	1.97965	1.61	81	45.6057	0.8225	6.17693	0.929	18	12.3	61870	180.92	30484	82.6807	6.7	62.1806	6.5	1.8	31.3	82.3	1.88	2.2	6605.91	10.95	1.03937	33.6641	38.7645	92.52	5.5	4.54	5.6	5.67	-0.179638	45	50.7	7.85	5.81964e+11	2.6578	8	38.6427	1.64424	28.4	0.12
0.95	2.18836	1.71561	1.81507	2.02621	1.57	73	46.5858	0.850803	6.31749	0.932	18	12.4	58420	193.86	30990	82.2031	7	62.2825	6.4	1.2	30.3	82.2	1.85	2.5	5598.68	10.8	1.08503	35.4972	36.0904	90.6102	5.36	4.25	5.62	5.6	-0.0467847	43.7	49.3	7.87	5.05104e+11	4.48928	7.4	38.2398	3.39018	29.2	0.11
1.02	2.15242	1.69918	1.8542	1.99345	1.56	78	48.3306	0.87039	6.25647	0.934	18	12.4	54360	185.81	31788	82.7468	7.4	63.548	6.6	1.5	28.9	82.4	1.85	2.5	5680.73	10.85	1.08503	36.9703	31.1886	89.6509	5.3	4.1	5.6	5.7	0.984269	42.3	49.7	7.73	5.15655e+11	2.07059	7	37.7634	0.796146	29.6	0.11
0.98	2.14843	1.71644	1.80147	1.86185	1.57	84	50.9424	0.875154	6.23473	0.935	18	12.4	53030	172.74	31776	83.19	7.7	66.9882	6.7	1.3	29	82.5	1.78	2.4	5837.77	10.79	1.08503	38.3254	26.0253	93.0063	5.5	4.6	5.5	5.8	1.7945	41	49.2	7.67	5.41019e+11	2.56792	6.7	37.2553	1.19515	28.8	0.12
0.94	2.14901	1.71131	1.83254	1.82619	1.57	83	55.3388	0.8882	6.15057	0.937	18	12.4	55690	176.81	31852	83.0665	7.5	72.4612	6.9	1.5	28.9	82.6	1.76	2	6005.07	10.94	1.08503	38.7913	21.2935	89.247	5.6	4.4	5.5	5.8	1.95354	39.2	49.9	7.58	5.55455e+11	1.95002	6.4	36.8204	0.772577	30	0.12
1.04	2.13129	1.70926	1.80182	1.83254	1.56	86	58.3946	0.90543	6.15057	0.937	18	12.5	56420	178.67	32049	83.2914	6.5	77.3291	6.9	1.4	26.1	83.2	1.71	2.1	5671.39	10.87	1.08503	39.3334	17.053	94.4934	5.3	4	5.3	5.7	1.78415	35.2	49.1	7.58	5.3388e+11	1.9862	6.8	36.4497	0.957562	29.3	0.15
1.02	2.12813	1.7191	1.68247	1.80639	1.5	86	61.5508	0.9365	6.15057	0.945	18	12.61	54740	175.95	31499	82.847	7.7	84.5162	7.2	1.4	27.2	82.4	1.71	2.1	5671.39	10.87	1.08503	40.3085	14.26	94.5394	5.3	4	5.3	5.7	0.497367	39.5	52.1	7.58	5.47054e+11	-2.17021	8.3	36.1875	-2.87468	29.3	0.15
1.03	2.13034	1.65234	1.75257	1.80639	1.5056	90.63	66.1018	0.937753	6.15057	0.947	18	12.61	59540	171.4	31499	83.2259	8.4	84.5162	6.7	1.4	27.2	82.4	1.71	2.1	5671.39	10.87	1.08503	39.8927	13.2047	88.3078	5.3	4	5.3	5.7	2.1632	36.3	49.5	7.58	6.35664e+11	5.07508	8.8	35.9704	4.4459	29.3	0.15
1.1	1.00925	0.936191	0.799916	0.923824	1.06	35	38.0612	0.668197	5.46803	0.873	16.9	11.8	21800	121.94	20804	72.9418	4.1	84.5739	5.9	0.2	16.4	78.4	1.38	2.8	1795.95	7.51	39.6463	17.036	49.7054	56.74	4.46	3.48	4.45	4.67	3.6575	22.8	43.4	7.22	4.80674e+10	6.98016	4.9	18.0095	6.38359	24.4	0.35
1.15	0.981919	1.18783	0.834188	1.00898	1.02	35	37.7304	0.6681	5.46803	0.878	16.9	11.9	24660	121.94	21352	72.8677	5.1	85.5154	6	0.2	16.4	79.1	1.53	2.4	2179.45	7.85	35.4595	20.9089	48.0949	58	4.66	3.48	4.81	4.77	5.64742	21.8	45.1	7.25	5.57794e+10	3.50984	4.4	17.9798	3.34628	23.7	0.36
0.93	1.05857	1.15473	0.915642	1.07543	1.06	35	37.2156	0.671897	5.5929	0.877	17	12.1	24450	121.94	21045	73.5739	5.3	86.4424	6.6	0.2	17.2	79.4	1.53	2.4	2125.06	8.54	35.0729	21.9513	45.9091	64	4.94	3.48	5.25	4.86	0.839262	34.5	49.4	7.22	5.05677e+10	-7.54844	5.9	17.8061	-8.38032	24.8	0.38
0.87	0.923142	1.02624	0.761264	1.00841	1.05	44	36.6334	0.62426	5.7354	0.881	17.1	12.1	24620	121.94	20924	73.4703	5	89.1532	6.5	0.1	17.9	79.8	1.57	2.5	2017.15	8.57	35.952	22.8712	44.2735	70	4.84	3.24	5.3	4.77	1.80117	38.3	50.2	7.1	4.82082e+10	1.34375	7.3	17.75	0.902771	24.9	0.37
0.97	0.948859	0.989416	0.69726	1.05282	1.06	46	36.1003	0.683733	5.71173	0.883	16.9	12.2	24630	121.94	20966	73.533	4.2	86.0175	6.4	0.1	18.8	80.1	1.56	2.9	2147.81	8.54	36.519	23.9353	42.6657	67.34	4.68	2.88	5.24	4.64	1.80285	46.5	50.9	7.16	5.15839e+10	0.861328	8.2	17.7175	0.652023	24.9	0.34
0.94	0.839448	1.03152	0.63064	1.01495	1	48	35.7327	0.74921	5.79132	0.876	16.9	11.7	23260	121.94	20111	73.2818	4.4	87.018	6.4	0.1	20.1	80.3	1.58	1.6	1974.85	8.72	36.5642	24.6133	40.3631	68.35	5.01	3.09	5.23	4.49	2.59741	53.6	49.4	7.17	4.65778e+10	-2.63944	8.9	17.6784	-2.84371	25.6	0.34
0.88	0.729339	1.01322	0.630147	1.0007	1	52	35.647	0.703648	5.83882	0.884	17.6	11.7	23240	133.62	19649	72.9119	3.9	85.2881	6.4	0	23.1	80.5	1.55	2.9	2055.38	8.74	34.1072	25.315	38.5237	72.6756	5.08	3.24	5.09	4.33	1.7692	70	60.3	7.09	4.84157e+10	-1.02928	10.1	17.6565	-1.16352	26.2	0.33
0.97	0.726938	1.00499	0.661628	1.00144	0.96	53	35.9598	0.65054	6.00009	0.886	17.3	11.9	23620	125.56	19843	72.704	4.4	82.2311	6	0.2	21.2	81.2	1.58	1.8	2062.38	8.5	24.3256	26.7873	37.0946	71.59	4.9	3.36	4.99	4.45	0.199344	80.3	50.8	7.31	4.99972e+10	2.76816	9.7	17.6413	2.66713	25.7	0.29
0.95	0.773314	0.972103	0.626349	0.974455	0.99	45	36.7875	0.731891	5.98657	0.886	17.2	11.9	22270	134.49	20286	72.2504	5	80.261	5.6	0.2	21.7	80.9	1.57	1.6	1775.86	8.5	32.4357	27.3457	36.1909	73.0987	4.65	3.18	4.97	4.42	-0.525552	82.6	48.7	7.33	4.31075e+10	2.21008	9	17.6224	2.13326	25.4	0.3
0.99	0.823036	1.12686	0.640269	1.08273	1.01	45	38.1222	0.77691	5.68161	0.892	17.4	12	21790	175.93	21179	72.8082	4.9	77.8491	5.5	0.4	20.3	81.2	1.58	2	1835.41	8.46	32.4357	28.1971	34.865	75.4985	4.4	3	5.1	4.3	-0.0549995	78.5	46.2	7.31	4.47667e+10	3.19185	8	17.6088	3.11635	24.8	0.27
0.87	0.816408	1.17311	0.580253	1.02697	1.01	50	40.5269	0.767975	5.49235	0.899	17.4	12.3	22140	175.45	21800	73.3225	4.3	78.589	5.4	3.5	21.4	81.2	1.62	2.1	1925.03	8.19	32.4357	28.6801	35.2216	78.8854	4.4	2.9	5	4.3	1.42911	74.2	44.1	7.3	4.85891e+10	4.81538	6.6	17.606	4.74711	24.2	0.26
0.9	0.87059	1.12427	0.653744	1.05861	0.96	54	42.9953	0.7714	5.3754	0.902	17.4	12.5	24650	175.36	22672	73.5812	4.2	77.1131	5.4	3.3	20.1	81.5	1.6	1.7	2169.58	8.28	32.4357	29.0963	34.3206	79.75	4.7	3.2	4.7	4.6	1.73861	70.3	43.5	7.33	5.41779e+10	4.45437	5.1	17.5487	4.07632	24.6	0.26
0.81	0.922138	1.08109	1.00893	1.11861	0.98	53	45.9319	0.808499	5.3754	0.902	17.6	12.7	26040	175.98	23507	74.246	4.6	77.8828	5.5	2.9	21.9	81.6	1.61	2.1	2219.1	8.52	32.4357	29.7193	33.4639	83.1084	4.9	3.1	4.7	4.6	1.63052	65.4	43.2	7.33	5.43316e+10	3.45108	4.5	17.4076	2.73325	24.4	0.28
0.71	0.807328	1.16624	0.922037	1.06649	0.94	67	48.199	0.8546	5.3754	0.917	17.6	12.8	25400	172.15	24376	74.4174	4.1	79.9208	5.8	2.9	22.8	80.6	1.61	2.1	2219.1	8.52	32.4357	30.7703	33.2875	86.6013	4.9	3.1	4.7	4.6	-0.0548568	79.6	51.2	7.33	5.37068e+10	-4.32137	5	17.2915	-4.96004	24.4	0.29
0.76	0.719231	1.1782	0.83427	1.73383	0.91467	69.1	52.8274	0.850919	5.3754	0.918	17.66	12.8	28280	168.2	24376	74.7677	3.1	79.9208	5.7	2.9	22.8	80.6	1.61	2.1	2219.1	8.52	32.4357	31.69	32.8131	89.004	4.9	3.1	4.7	4.6	1.91707	74.5	49.3	7.33	6.17486e+10	8.21106	4.8	17.2503	7.92053	24.4	0.29
1.04	0.349663	0.732056	1.02125	0.492794	0.95	40	30.6464	0.5889	4.69137	0.814	14.7	11.1	14940	114.58	17031	68.8101	6.5	50.1877	3.7	1.3	19.5	74.6	1.27	6.1	1029.3	7.18	27.0687	10.1641	24.3573	61.8	3.47	4.43	4.48	3.68	2.75672	30.3	36.4	7.75	8.6564e+10	10.832	11.1	12.7397	10.7997	24.7	0.16
1.08	0.362119	0.864835	1.1154	0.590271	0.94	40	30.2304	0.5889	4.69137	0.822	14.9	11.2	17290	114.58	18129	69.0569	6	53.7513	3.7	1.3	19.5	74.9	1.34	5.9	1251.68	6.96	25.8588	11.2361	23.9455	66.05	3.11	4.43	4.25	3.52	4.59818	28.6	37	7.76	1.0088e+11	5.57489	9.5	12.7229	5.48439	26	0.15
0.92	0.270355	0.868976	1.1154	0.539761	0.88	38	29.6681	0.57564	4.57113	0.823	14.9	11.4	17150	114.58	18381	68.953	4.9	56.0468	4.5	1.6	21	75.3	1.44	5.7	1320.09	7.95	26.5134	14.3824	22.6324	70	3.47	4.43	4.12	3.54	1.6151	36.4	44.4	7.66	8.93993e+10	-5.45553	12	12.6886	-5.58144	27.2	0.16
1.05	0.252293	0.788867	1.1154	0.568906	0.91	50	29.0668	0.56387	4.75226	0.829	15	11.6	17620	114.58	18757	68.8992	4.7	57.0667	4.5	1.7	21.8	75.6	1.43	5.7	1296.54	7.73	25.0728	16.2506	20.362	75.71	3.88	4.66	4	3.32	0.957018	40.6	42.1	7.69	9.11628e+10	6.71663	14.4	12.66	6.61723	27.3	0.18
0.97	0.236995	0.784615	1.1154	0.604222	0.97	48	28.5337	0.595872	5.02901	0.836	14.9	12.1	17590	114.58	18266	68.9779	5.1	56.2475	4.3	2.2	19.2	76.1	1.45	4.9	1352.44	7.35	27.4816	17.6412	19.5463	74.44	3.59	4.45	3.9	3.18	3.91929	43.2	41.4	7.7	9.99227e+10	2.67145	13.6	12.7397	2.53916	26.5	0.18
1.09	0.0762676	0.787866	1.1154	0.490958	0.97	42	28.1761	0.62918	5.27668	0.841	14.9	12.3	17830	114.58	18172	68.8526	5.3	56.14	4	2.2	21.6	76.3	1.34	5.8	1319.44	7.54	25.646	19.3277	18.0202	76.71	3.7	4.52	3.96	3.36	3.6061	51.7	41.1	7.63	9.46237e+10	1.3188	14	12.7181	1.14652	26.1	0.19
1.12	0.0560333	0.730013	1.1154	0.468584	0.96	33	28.1013	0.621421	5.48886	0.844	14.9	12.2	18270	114.58	18068	68.5596	6.4	54.3605	4.1	1.9	20.8	76.6	1.34	5.5	1370.47	7.5	22.2627	20.4822	17.8606	77.8826	3.62	4.35	3.69	3.23	1.40047	54.7	42.5	7.64	9.89352e+10	0.63274	14.2	12.7049	0.52466	28.1	0.17
1.04	0.127809	0.797525	1.1154	0.485532	0.96	57	28.4165	0.61478	5.49106	0.845	14.8	12.3	18340	108.74	18445	68.7072	6.7	52.6848	4.1	2.1	20.5	77	1.37	5.8	1289.35	6.89	19.4379	21.9799	16.9508	79.98	3.69	4.4	3.46	3.37	-0.0761653	53.5	43.4	7.69	1.01437e+11	2.69719	13.2	12.6875	2.59758	26.1	0.25
0.87	0.142983	0.76834	1.1154	0.492607	0.97	51	29.2292	0.601721	5.50802	0.849	14.7	12.5	17760	109.09	19400	68.539	6.9	50.7001	4.2	2.1	21.2	76.7	1.4	5.1	1108.88	6.79	19.976	23.4828	15.9764	77.6347	4.03	4.59	3.16	3.52	-0.32522	51.7	45.6	7.53	8.89009e+10	5.16718	11.5	12.6833	5.06728	26.5	0.32
0.72	0.186319	0.830219	1.1154	0.625269	0.96	48	30.6464	0.59154	5.31666	0.851	14.5	12.6	16840	130.82	19966	68.6943	7.4	47.7959	3.9	2.3	22.4	77.3	1.48	5.4	1175.6	7.11	19.976	24.6086	15.1641	80.4759	4.1	4.6	3	3.4	-0.52001	52.3	42.5	7.62	8.99527e+10	1.94395	9.7	12.6583	1.81261	25.2	0.17
0.91	0.132143	0.703707	1.1154	0.542975	0.91	47	33.3889	0.652354	5.15258	0.854	14.5	12.6	16670	152.55	20545	68.9758	9.3	46.6344	3.9	2.4	23.3	77.3	1.52	4.5	1189.07	6.77	19.976	25.8414	13.9508	81.6257	4	4.4	3	3.5	1.31195	51.5	39.5	7.6	9.565e+10	2.93807	8.1	12.6425	2.77845	23.2	0.18
0.74	0.262058	0.617311	1.1154	0.502119	0.84	51	36.3396	0.7155	4.93873	0.857	14.5	12.6	18400	155.37	21848	69.6195	8.6	45.3672	3.9	2.6	22.3	77.4	1.54	5	1299.91	6.71	19.976	27.6775	13.2685	80.4489	4	4.1	3.3	3.9	2.51404	49.4	39.7	7.63	1.06138e+11	4.03039	6.5	12.6226	3.8864	25	0.18
0.67	0.218015	0.585226	1.1154	0.528445	0.86	59	37.6778	0.748414	4.93873	0.857	14.5	12.7	19200	153.1	22450	70.1162	8.3	46.429	4.3	2.7	20.8	77.8	1.57	5.1	1342.07	6.96	19.976	29.1635	12.3819	82.8537	4	4	3.1	3.8	2.66456	48	40.5	7.63	1.0572e+11	2.51969	5.8	12.6127	2.38105	23.2	0.16
0.64	0.444788	0.544079	1.1154	0.678519	0.88	62	39.6986	0.7817	4.93873	0.86	14.5	12.91	19180	152.53	22462	70.1781	7.6	47.6236	4.6	2.7	20.3	76.9	1.57	5.1	1342.07	6.96	19.976	31.1831	11.8838	89.9209	4	4	3.1	3.8	1.93694	58.9	44.8	7.63	1.06697e+11	-3.37468	6.7	12.5953	-3.45752	23.2	0.18
0.56	0.235205	0.529207	0.874235	1.03	0.914356	55.95	43.2051	0.805475	4.93873	0.848	14.51	12.91	20640	149.7	22462	70.4013	7.8	47.6236	4.3	2.7	20.3	76.9	1.57	5.1	1342.07	6.96	19.976	32.577	10.5989	88.9256	4	4	3.1	3.8	3.14961	62.2	46.3	7.63	1.16527e+11	3.0143	6.8	12.6395	3.2333	23.2	0.17
0.6	0.0918284	0.474211	0.491164	0.0876414	0.52	16	29.9267	0.589691	4.25236	0.801	14.3	10.1	12790	93.06	17031	65.6021	4.5	47.1877	4.6	6	17.5	75.8	1.48	5.6	1041.03	7.48	62.1921	8.78555	41.9178	41.44	4.86	3.45	3.28	4.31	2.89928	37.2	45.8	6.72	6.06419e+10	5.00111	9.9	10.6129	5.02406	32.6	0.2
0.57	-0.0105806	0.569998	0.509801	0.0863836	0.47	16	29.573	0.565	4.25236	0.805	14.3	10.3	14400	93.06	18129	65.5901	4.4	49.1642	4.3	6	17.5	76	1.55	4.5	1258.87	7.73	54.2915	12.0171	42.7452	44.24	5.03	3.45	3.35	4.27	6.07697	39	45.4	6.84	7.09433e+10	2.00186	8.6	10.6155	2.01398	32.6	0.22
0.61	-0.0464476	0.59685	0.559881	0.162147	0.49	17	29.058	0.614382	4.11817	0.804	14.2	10.6	14280	93.06	18381	65.8148	5.2	48.7859	4.5	6	17.5	76.3	1.58	5.3	1187.55	8.18	43.994	16.37	42.4266	50.58	5.06	3.45	3.75	4.34	2.37853	48.2	50.1	6.88	6.33244e+10	-7.19344	9.2	10.6283	-7.09592	32.6	0.23
0.61	0.0592972	0.622161	0.574334	0.201962	0.48	19	28.4953	0.5858	4.17762	0.811	14.2	10.8	14270	93.06	18757	65.41	5.2	54.0285	4.6	6	17.5	76.7	1.55	4.4	1126.37	8.09	37.1587	19.1788	42.7069	56.55	5.29	3.3	4	4.57	1.03056	57.1	48.6	6.96	6.06721e+10	-1.22378	11.7	10.65	-0.99948	32.4	0.2
0.62	0.063707	0.561181	0.537303	0.217891	0.52	17	27.9985	0.639073	4.65084	0.817	14.4	11.1	14240	93.06	18266	64.7924	5	57.2278	4.6	5.1	16.5	77.2	1.48	4.7	1132.5	7.77	52.9616	20.5163	42.4655	57.79	5.43	3.23	3.98	4.41	2.27273	63.4	48.4	7.2	6.34083e+10	-0.0866138	13.7	10.6893	0.258948	32.3	0.2
0.61	0.00972996	0.706571	0.458283	0.245596	0.54	26	27.681	0.73284	4.84276	0.82	14.5	11.2	13640	93.06	18156	64.8073	5.1	60.6471	4.7	3.3	14.5	77.3	1.51	3.6	1029.97	7.78	50.3257	21.2213	40.2517	61.94	5.33	3.22	4	4.32	3.41207	69.2	48.3	7.2	5.73694e+10	-2.33166	16	10.719	-2.03268	32.5	0.2
0.64	0.134839	0.703156	0.463075	0.277497	0.51	25	27.6565	0.663764	4.69493	0.825	14.8	11.2	13790	88.86	18068	64.231	4.5	65.5349	4.8	3.2	16.2	77.8	1.46	4.1	889.94	6.52	33.4982	22.1572	38.7171	66.7476	5.51	3.1	4.3	4.37	2.21658	80.1	48.8	7.09	5.90321e+10	-0.397828	17.3	10.7515	-0.12004	32	0.2
0.62	0.222819	0.696799	0.395069	0.304518	0.51	32	28.0383	0.62817	4.67155	0.827	15.2	11.3	13520	108.7	18429	65.2625	2.8	67.5102	4.9	3.3	24.8	77.9	1.46	5	909.37	6.7	26.042	22.9807	36.6244	68.57	5.62	2.86	4.6	4.19	-0.215196	83.8	48.6	7.17	5.8424e+10	-0.429361	17.3	10.8082	-0.0229392	32.1	0.2
0.59	0.249606	0.530917	0.364022	0.18684	0.56	35	28.9402	0.688455	4.82485	0.83	15.3	11.3	13310	112.34	19384	65.5397	2.8	66.491	4.9	1.9	26.2	77.5	1.4	4.1	795.52	6.79	33.1732	23.1788	34.702	69.845	5.57	2.66	4.55	4.16	-0.464499	83.2	47.5	7.25	5.02428e+10	2.52229	16.2	10.8749	3.37067	31.1	0.2
0.66	0.21198	0.50356	0.356278	0.384388	0.53	36	30.0847	0.71624	4.61825	0.832	15.2	11.4	12740	172.39	19950	65.8601	2.8	66.5324	4.7	1.7	25.5	78.2	1.42	4.3	840.91	6.83	33.1732	24.7125	33.9977	72.6973	5.5	2.7	4.6	4.1	-1.125	79.7	46.4	7.2	5.23975e+10	3.55936	13.1	10.9683	4.28513	30.9	0.18
0.69	0.117955	0.609057	0.424043	0.358839	0.48	32	33.1257	0.713146	4.04932	0.835	15.2	11.4	13030	170.63	20529	66.1279	3.1	67.8656	4.7	1.6	28.2	78	1.42	4	902.63	6.76	33.1732	26.1393	33.4255	67.0962	5.5	2.8	4.6	4.2	1.12937	76.5	44.7	7.41	5.63238e+10	3.41247	11.2	11.0769	4.66153	30.4	0.19
0.8	0.0779362	0.507392	0.537152	0.352705	0.44	36	35.282	0.7018	3.44291	0.837	15.2	11.4	14440	162.36	21859	66.3724	3.3	67.6542	4.7	1.4	28.7	78.2	1.47	4.2	1014.22	6.78	33.1732	27.1188	32.5842	75.2946	5.5	2.7	4.5	4.6	1.50013	73.2	45.5	7.36	6.23168e+10	2.80068	8.5	11.1871	3.7233	29.7	0.19
0.69	0.0820259	0.459212	0.590643	0.395375	0.46	33	38.3721	0.737836	3.44291	0.837	15.2	11.4	15580	165.31	21859	66.1932	3	67.7217	4.7	1.4	28.4	78.6	1.47	4	1040.09	6.98	33.1732	27.9623	32.294	79.0798	5.6	2.4	4.7	4.8	0.77182	71	46.1	7.36	6.2328e+10	3.42101	6.6	11.2508	3.9957	28.9	0.2
0.61	0.200741	0.437718	0.43394	0.29418	0.58	41	40.4967	0.7745	3.44291	0.783	15.2	12.19	14820	159.01	21859	66.6954	2.2	68.0965	5.4	1.4	31	77.8	1.47	4	1040.09	6.98	33.1732	25.1649	31.7152	78.3209	5.6	2.4	4.7	4.8	0.154811	87	54	7.36	5.7472e+10	-8.58034	7.5	11.3094	-8.18344	28.9	0.25
0.71	0.0612757	0.591041	0.502004	0.302557	0.609842	45.05	46.0187	0.762527	3.44291	0.858	15.11	12.19	17630	156.1	21859	67.5006	2.4	68.0965	5.2	1.4	31	77.8	1.47	4	1040.09	6.98	33.1732	25.824	31.2537	81.254	5.6	2.4	4.7	4.8	2.55451	78.4	48.5	7.36	6.89551e+10	13.0722	7.6	11.5605	17.384	28.9	0.26
